# Supplementary material for: Trimethyl­ammonium dichlorido­triphenyl­stannate(IV)
Source: Acta Crystallogr Sect E Struct Rep Online. 2012 Sep 19;68(Pt 10):m1279. doi: 10.1107/S1600536812038457 (PMC3470157; doi:10.1107/S1600536812038457)
Supplement: Supplementary file 1 [file e-68-m1279-sup1.cif]

##############################################################################
#                                                                            #
# This CIF contains the data in a paper accepted for publication in          #
# Acta Crystallographica Section E. It conforms to the requirements of       #
# Notes for Authors for Acta Crystallographica Section E, and has been       #
# peer reviewed under the auspices of the IUCr Commission on Journals.       #
#                                                                            #
# Full details of the Crystallographic Information File format               #
# are given in the paper "The Crystallographic Information File (CIF):       #
# a New Standard Archive File for Crystallography" by S. R. Hall, F. H.      #
# Allen and I. D. Brown [Acta Cryst. (1991), A47, 655-685].                  #
#                                                                            #
# The current version of the core CIF dictionary is obtainable from          #
# ftp://ftp.iucr.org/pub/cif_core.dic.                                       #
#                                                                            #
# Software is freely available for graphical display of the structure(s)     #
# in this CIF. For information consult the CIF software page                 #
# http://www.iucr.org/resources/cif/software.                                #
#                                                                            #
# This file may be used for bona fide research purposes within the           #
# scientific community so long as proper attribution is given to the journal # 
# article from which it was obtained.                                        #
#                                                                            #
##############################################################################
data_I
_audit_creation_method     SHELXL-97
_chemical_name_systematic
;
Trimethylammonium dichloridotriphenylstannate(IV)
;
_chemical_name_common     ?
_chemical_formula_moiety     'C18 H15 Cl2 Sn, C3 H10 N'
_chemical_formula_sum     'C21 H25 Cl2 N Sn'
_chemical_formula_iupac     '(C3 H10 N) [Sn (C6 H5) Cl2]'
_chemical_formula_weight     481.01
_chemical_melting_point     ?
_symmetry_cell_setting     monoclinic
_symmetry_space_group_name_H-M     'P 21/n'
_symmetry_space_group_name_Hall     '-P 2yn'
loop_
    _symmetry_equiv_pos_as_xyz
    'x, y, z'
    '-x+1/2, y+1/2, -z+1/2'
    '-x, -y, -z'
    'x-1/2, -y-1/2, z-1/2'
_cell_length_a     9.2650(2)
_cell_length_b     15.6882(4)
_cell_length_c     14.7891(3)
_cell_angle_alpha     90.00
_cell_angle_beta     90.941(2)
_cell_angle_gamma     90.00
_cell_volume     2149.32(8)
_cell_formula_units_Z     4
_cell_measurement_reflns_used     6465
_cell_measurement_theta_min     2.99
_cell_measurement_theta_max     71.44
_cell_measurement_temperature     173(2)
_exptl_crystal_description     chunk
_exptl_crystal_colour     colorless
_exptl_crystal_size_max     0.34
_exptl_crystal_size_mid     0.22
_exptl_crystal_size_min     0.16
_exptl_crystal_density_diffrn     1.486
_exptl_crystal_density_meas     ?
_exptl_crystal_density_method     'not measured'
_exptl_crystal_F_000     968
_exptl_absorpt_coefficient_mu     11.754
_exptl_absorpt_correction_type     multi-scan
_exptl_absorpt_process_details
;
(CrysAlis PRO and CrysAlis RED; Oxford Diffraction, 2010)
;
_exptl_absorpt_correction_T_min     0.328
_exptl_absorpt_correction_T_max     1.000
_exptl_special_details     ?
_diffrn_ambient_temperature     173(2)
_diffrn_radiation_type     CuK\a
_diffrn_radiation_wavelength     1.5418
_diffrn_radiation_source     'Enhance (Cu) X-ray Source'
_diffrn_radiation_monochromator     graphite
_diffrn_measurement_device_type     'Oxford Diffraction Xcalibur Eos Gemini'
_diffrn_measurement_method     '\w scans'
_diffrn_detector_area_resol_mean     16.15
_diffrn_reflns_number     13300
_diffrn_reflns_av_R_equivalents     0.0538
_diffrn_reflns_av_sigmaI/netI     0.0434
_diffrn_reflns_theta_min     4.11
_diffrn_reflns_theta_max     71.59
_diffrn_reflns_theta_full     67.50
_diffrn_measured_fraction_theta_max     0.986
_diffrn_measured_fraction_theta_full     1.000
_diffrn_reflns_limit_h_min     -11
_diffrn_reflns_limit_h_max     11
_diffrn_reflns_limit_k_min     0
_diffrn_reflns_limit_k_max     19
_diffrn_reflns_limit_l_min     0
_diffrn_reflns_limit_l_max     17
_refine_special_details
;
Refinement of <i>F</i>^2^ against ALL reflections. The weighted <i>R</i>-factor
<i>wR</i> and goodness of fit <i>S</i> are based on <i>F</i>^2^, conventional
<i>R</i>-factors <i>R</i> are based on <i>F</i>, with <i>F</i> set to zero for
negative <i>F</i>^2^. The threshold expression of <i>F</i>^2^ >
\s(<i>F</i>^2^) is used only for calculating <i>R</i>-factors(gt) <i>etc</i>.
and is not relevant to the choice of reflections for refinement.
<i>R</i>-factors based on <i>F</i>^2^ are statistically about twice as large
as those based on <i>F</i>, and <i>R</i>- factors based on ALL data will be
even larger.
;
_reflns_number_total     4143
_reflns_number_gt     3739
_reflns_threshold_expression     >2\s(I)
_refine_ls_structure_factor_coef     Fsqd
_refine_ls_matrix_type     full
_refine_ls_R_factor_all     0.0346
_refine_ls_R_factor_gt     0.0304
_refine_ls_wR_factor_gt     0.0788
_refine_ls_wR_factor_ref     0.0828
_refine_ls_goodness_of_fit_ref     1.062
_refine_ls_restrained_S_all     1.062
_refine_ls_number_reflns     4143
_refine_ls_number_parameters     229
_refine_ls_number_restraints     0
_refine_ls_hydrogen_treatment     constr
_refine_ls_weighting_scheme     calc
_refine_ls_weighting_details
         'calc w=1/[\s^2^(Fo^2^)+(0.0407P)^2^+0.8952P] where P=(Fo^2^+2Fc^2^)/3'
_atom_sites_solution_hydrogens     geom
_atom_sites_solution_primary     direct
_atom_sites_solution_secondary     difmap
_refine_ls_shift/su_max     0.002
_refine_ls_shift/su_mean     0.000
_refine_diff_density_max     0.533
_refine_diff_density_min     -0.528
_refine_ls_extinction_method     none
_refine_ls_extinction_coef     ?
loop_
    _atom_type_symbol
    _atom_type_description
    _atom_type_scat_dispersion_real
    _atom_type_scat_dispersion_imag
    _atom_type_scat_source
    'C' 'C' 0.0181 0.0091
                         'International Tables Vol C Tables 4.2.6.8 and 6.1.1.4'
    'H' 'H' 0.0000 0.0000
                         'International Tables Vol C Tables 4.2.6.8 and 6.1.1.4'
    'Cl' 'Cl' 0.3639 0.7018
                         'International Tables Vol C Tables 4.2.6.8 and 6.1.1.4'
    'N' 'N' 0.0311 0.0180
                         'International Tables Vol C Tables 4.2.6.8 and 6.1.1.4'
    'Sn' 'Sn' 0.0259 5.4591
                         'International Tables Vol C Tables 4.2.6.8 and 6.1.1.4'
_computing_data_collection     '<i>CrysAlis PRO</i> (Oxford Diffraction, 2010)'
_computing_cell_refinement     '<i>CrysAlis PRO</i> (Oxford Diffraction, 2010)'
_computing_data_reduction     '<i>CrysAlis RED</i> (Oxford Diffraction, 2010)'
_computing_structure_solution     '<i>SHELXS97</i> (Sheldrick, 2008)'
_computing_structure_refinement     '<i>SHELXL97</i> (Sheldrick, 2008)'
_computing_molecular_graphics     '<i>SHELXTL</i> (Sheldrick, 2008)'
_computing_publication_material     '<i>SHELXTL</i> (Sheldrick, 2008)'
loop_
    _atom_site_type_symbol
    _atom_site_label
    _atom_site_fract_x
    _atom_site_fract_y
    _atom_site_fract_z
    _atom_site_U_iso_or_equiv
    _atom_site_adp_type
    _atom_site_calc_flag
    _atom_site_refinement_flags
    _atom_site_occupancy
    _atom_site_symmetry_multiplicity
    _atom_site_disorder_assembly
    _atom_site_disorder_group
    Sn Sn1 0.25216(2) 0.438102(12) 0.741033(13) 0.01599(8) Uani d . 1 1 . .
    Cl Cl1 0.34357(9) 0.51960(5) 0.59185(5) 0.02688(18) Uani d . 1 1 . .
    Cl Cl2 0.18198(9) 0.34254(5) 0.87027(5) 0.02576(18) Uani d . 1 1 . .
    N N1 0.3823(3) 0.37067(17) 0.38252(19) 0.0258(6) Uani d . 1 1 . .
    H H1 0.4476 0.4132 0.3918 0.031 Uiso d R 1 1 . .
    C C1 0.1366(3) 0.5479(2) 0.7884(2) 0.0208(7) Uani d . 1 1 . .
    C C2 0.1101(4) 0.6179(2) 0.7323(2) 0.0288(8) Uani d . 1 1 . .
    H H2 0.1510 0.6199 0.6738 0.035 Uiso calc R 1 1 . .
    C C3 0.0234(4) 0.6853(2) 0.7619(3) 0.0358(9) Uani d . 1 1 . .
    H H3 0.0051 0.7324 0.7231 0.043 Uiso calc R 1 1 . .
    C C4 -0.0352(5) 0.6838(2) 0.8462(3) 0.0402(10) Uani d . 1 1 . .
    H H4 -0.0947 0.7294 0.8654 0.048 Uiso calc R 1 1 . .
    C C5 -0.0079(5) 0.6165(3) 0.9030(3) 0.0481(12) Uani d . 1 1 . .
    H H5 -0.0469 0.6159 0.9620 0.058 Uiso calc R 1 1 . .
    C C6 0.0780(5) 0.5481(2) 0.8737(3) 0.0369(9) Uani d . 1 1 . .
    H H6 0.0960 0.5014 0.9132 0.044 Uiso calc R 1 1 . .
    C C7 0.1311(3) 0.36151(19) 0.64762(19) 0.0174(6) Uani d . 1 1 . .
    C C8 0.0298(4) 0.4005(2) 0.5905(2) 0.0276(7) Uani d . 1 1 . .
    H H8 0.0208 0.4608 0.5908 0.033 Uiso calc R 1 1 . .
    C C9 -0.0578(4) 0.3526(3) 0.5332(2) 0.0404(10) Uani d . 1 1 . .
    H H9 -0.1287 0.3799 0.4962 0.048 Uiso calc R 1 1 . .
    C C10 -0.0417(5) 0.2640(3) 0.5299(3) 0.0459(11) Uani d . 1 1 . .
    H H10 -0.0998 0.2309 0.4897 0.055 Uiso calc R 1 1 . .
    C C11 0.0582(5) 0.2257(3) 0.5850(3) 0.0434(10) Uani d . 1 1 . .
    H H11 0.0697 0.1655 0.5827 0.052 Uiso calc R 1 1 . .
    C C12 0.1433(4) 0.2732(2) 0.6441(2) 0.0287(8) Uani d . 1 1 . .
    H H12 0.2108 0.2451 0.6828 0.034 Uiso calc R 1 1 . .
    C C13 0.4751(3) 0.42610(19) 0.7796(2) 0.0203(7) Uani d . 1 1 . .
    C C14 0.5815(4) 0.4029(2) 0.7194(3) 0.0314(8) Uani d . 1 1 . .
    H H14 0.5568 0.3940 0.6575 0.038 Uiso calc R 1 1 . .
    C C15 0.7231(4) 0.3926(3) 0.7486(3) 0.0469(11) Uani d . 1 1 . .
    H H15 0.7940 0.3747 0.7070 0.056 Uiso calc R 1 1 . .
    C C16 0.7619(5) 0.4079(3) 0.8363(4) 0.0518(12) Uani d . 1 1 . .
    H H16 0.8597 0.4017 0.8553 0.062 Uiso calc R 1 1 . .
    C C17 0.6597(5) 0.4321(3) 0.8969(4) 0.0592(14) Uani d . 1 1 . .
    H H17 0.6867 0.4428 0.9582 0.071 Uiso calc R 1 1 . .
    C C18 0.5153(4) 0.4413(3) 0.8688(3) 0.0416(10) Uani d . 1 1 . .
    H H18 0.4446 0.4581 0.9111 0.050 Uiso calc R 1 1 . .
    C C19 0.4022(6) 0.3087(3) 0.4570(3) 0.0486(12) Uani d . 1 1 . .
    H H19A 0.3296 0.2635 0.4512 0.073 Uiso calc R 1 1 . .
    H H19B 0.3913 0.3378 0.5151 0.073 Uiso calc R 1 1 . .
    H H19C 0.4989 0.2837 0.4540 0.073 Uiso calc R 1 1 . .
    C C20 0.4135(6) 0.3326(3) 0.2933(3) 0.0504(11) Uani d . 1 1 . .
    H H20A 0.5078 0.3043 0.2960 0.076 Uiso calc R 1 1 . .
    H H20B 0.4149 0.3776 0.2473 0.076 Uiso calc R 1 1 . .
    H H20C 0.3386 0.2908 0.2775 0.076 Uiso calc R 1 1 . .
    C C21 0.2380(4) 0.4099(3) 0.3837(3) 0.0465(11) Uani d . 1 1 . .
    H H21A 0.1643 0.3652 0.3835 0.070 Uiso calc R 1 1 . .
    H H21B 0.2248 0.4460 0.3301 0.070 Uiso calc R 1 1 . .
    H H21C 0.2290 0.4448 0.4383 0.070 Uiso calc R 1 1 . .
loop_
    _atom_site_aniso_label
    _atom_site_aniso_U_11
    _atom_site_aniso_U_22
    _atom_site_aniso_U_33
    _atom_site_aniso_U_12
    _atom_site_aniso_U_13
    _atom_site_aniso_U_23
    Sn1 0.01316(13) 0.01873(12) 0.01599(12) -0.00260(7) -0.00193(8) -0.00006(7)
    Cl1 0.0250(4) 0.0310(4) 0.0247(4) -0.0069(3) 0.0019(3) 0.0076(3)
    Cl2 0.0272(4) 0.0299(4) 0.0201(4) -0.0032(3) -0.0008(3) 0.0082(3)
    N1 0.0266(16) 0.0215(13) 0.0292(15) -0.0046(12) 0.0047(12) -0.0017(11)
    C1 0.0162(16) 0.0226(15) 0.0236(17) -0.0008(12) -0.0050(13) -0.0098(12)
    C2 0.033(2) 0.0266(17) 0.0270(18) 0.0065(15) -0.0098(15) -0.0050(14)
    C3 0.039(2) 0.0297(19) 0.038(2) 0.0097(16) -0.0127(18) -0.0103(15)
    C4 0.038(2) 0.0291(19) 0.054(3) 0.0014(16) 0.005(2) -0.0202(17)
    C5 0.062(3) 0.038(2) 0.045(2) -0.007(2) 0.030(2) -0.0145(18)
    C6 0.056(3) 0.0246(17) 0.031(2) -0.0022(17) 0.0143(18) -0.0039(15)
    C7 0.0150(15) 0.0246(15) 0.0127(14) -0.0037(12) 0.0012(11) -0.0020(11)
    C8 0.0255(19) 0.0328(18) 0.0243(17) -0.0009(14) -0.0011(14) 0.0038(14)
    C9 0.027(2) 0.069(3) 0.0252(19) -0.0121(19) -0.0130(15) 0.0065(18)
    C10 0.048(3) 0.062(3) 0.027(2) -0.030(2) -0.0060(18) -0.0113(19)
    C11 0.062(3) 0.034(2) 0.035(2) -0.018(2) -0.001(2) -0.0107(17)
    C12 0.033(2) 0.0268(17) 0.0266(18) 0.0011(15) -0.0024(15) -0.0019(14)
    C13 0.0119(15) 0.0214(15) 0.0276(18) -0.0009(12) -0.0016(13) 0.0015(12)
    C14 0.0238(19) 0.0297(18) 0.041(2) 0.0000(14) 0.0016(16) 0.0007(15)
    C15 0.020(2) 0.047(3) 0.073(3) 0.0009(18) 0.009(2) 0.016(2)
    C16 0.019(2) 0.057(3) 0.078(4) -0.0007(19) -0.014(2) 0.020(3)
    C17 0.038(3) 0.089(4) 0.049(3) -0.009(2) -0.028(2) 0.006(2)
    C18 0.024(2) 0.065(3) 0.036(2) -0.0048(18) -0.0083(17) -0.0027(18)
    C19 0.075(4) 0.033(2) 0.037(2) 0.008(2) 0.007(2) 0.0056(17)
    C20 0.061(3) 0.058(3) 0.032(2) 0.009(2) 0.013(2) -0.004(2)
    C21 0.030(2) 0.055(3) 0.054(3) 0.004(2) -0.0066(19) -0.016(2)
_geom_special_details
;
All e.s.d.'s (except the e.s.d. in the dihedral angle between two l.s. planes)
are estimated using the full covariance matrix. The cell e.s.d.'s are taken
into account individually in the estimation of e.s.d.'s in distances, angles
and torsion angles; correlations between e.s.d.'s in cell parameters are only
used when they are defined by crystal symmetry. An approximate (isotropic)
treatment of cell e.s.d.'s is used for estimating e.s.d.'s involving l.s.
planes.
;
loop_
    _geom_bond_atom_site_label_1
    _geom_bond_atom_site_label_2
    _geom_bond_site_symmetry_2
    _geom_bond_distance
    _geom_bond_publ_flag
    Sn1 C7 . 2.135(3) ?
    Sn1 C13 . 2.142(3) ?
    Sn1 C1 . 2.151(3) ?
    Sn1 Cl2 . 2.5227(7) ?
    Sn1 Cl1 . 2.6983(8) ?
    N1 C21 . 1.472(5) ?
    N1 C19 . 1.478(5) ?
    N1 C20 . 1.481(5) ?
    N1 H1 . 0.9099 ?
    C1 C6 . 1.381(5) ?
    C1 C2 . 1.396(5) ?
    C2 C3 . 1.403(5) ?
    C2 H2 . 0.9500 ?
    C3 C4 . 1.368(6) ?
    C3 H3 . 0.9500 ?
    C4 C5 . 1.370(6) ?
    C4 H4 . 0.9500 ?
    C5 C6 . 1.409(5) ?
    C5 H5 . 0.9500 ?
    C6 H6 . 0.9500 ?
    C7 C12 . 1.391(5) ?
    C7 C8 . 1.394(4) ?
    C8 C9 . 1.385(5) ?
    C8 H8 . 0.9500 ?
    C9 C10 . 1.399(6) ?
    C9 H9 . 0.9500 ?
    C10 C11 . 1.363(6) ?
    C10 H10 . 0.9500 ?
    C11 C12 . 1.385(5) ?
    C11 H11 . 0.9500 ?
    C12 H12 . 0.9500 ?
    C13 C18 . 1.385(5) ?
    C13 C14 . 1.388(5) ?
    C14 C15 . 1.384(5) ?
    C14 H14 . 0.9500 ?
    C15 C16 . 1.361(7) ?
    C15 H15 . 0.9500 ?
    C16 C17 . 1.369(7) ?
    C16 H16 . 0.9500 ?
    C17 C18 . 1.403(6) ?
    C17 H17 . 0.9500 ?
    C18 H18 . 0.9500 ?
    C19 H19A . 0.9800 ?
    C19 H19B . 0.9800 ?
    C19 H19C . 0.9800 ?
    C20 H20A . 0.9800 ?
    C20 H20B . 0.9800 ?
    C20 H20C . 0.9800 ?
    C21 H21A . 0.9800 ?
    C21 H21B . 0.9800 ?
    C21 H21C . 0.9800 ?
loop_
    _geom_angle_atom_site_label_1
    _geom_angle_atom_site_label_2
    _geom_angle_atom_site_label_3
    _geom_angle_site_symmetry_1
    _geom_angle_site_symmetry_3
    _geom_angle
    _geom_angle_publ_flag
    C7 Sn1 C13 . . 128.08(12) ?
    C7 Sn1 C1 . . 113.70(12) ?
    C13 Sn1 C1 . . 117.83(12) ?
    C7 Sn1 Cl2 . . 90.95(8) ?
    C13 Sn1 Cl2 . . 90.30(9) ?
    C1 Sn1 Cl2 . . 95.35(10) ?
    C7 Sn1 Cl1 . . 84.62(8) ?
    C13 Sn1 Cl1 . . 86.86(9) ?
    C1 Sn1 Cl1 . . 92.95(10) ?
    Cl2 Sn1 Cl1 . . 171.62(3) ?
    C21 N1 C19 . . 111.6(3) ?
    C21 N1 C20 . . 111.7(3) ?
    C19 N1 C20 . . 112.0(3) ?
    C21 N1 H1 . . 107.0 ?
    C19 N1 H1 . . 107.2 ?
    C20 N1 H1 . . 107.0 ?
    C6 C1 C2 . . 118.2(3) ?
    C6 C1 Sn1 . . 120.3(3) ?
    C2 C1 Sn1 . . 121.3(3) ?
    C1 C2 C3 . . 120.2(4) ?
    C1 C2 H2 . . 119.9 ?
    C3 C2 H2 . . 119.9 ?
    C4 C3 C2 . . 120.7(4) ?
    C4 C3 H3 . . 119.7 ?
    C2 C3 H3 . . 119.7 ?
    C3 C4 C5 . . 120.0(4) ?
    C3 C4 H4 . . 120.0 ?
    C5 C4 H4 . . 120.0 ?
    C4 C5 C6 . . 119.8(4) ?
    C4 C5 H5 . . 120.1 ?
    C6 C5 H5 . . 120.1 ?
    C1 C6 C5 . . 121.0(4) ?
    C1 C6 H6 . . 119.5 ?
    C5 C6 H6 . . 119.5 ?
    C12 C7 C8 . . 117.9(3) ?
    C12 C7 Sn1 . . 122.9(2) ?
    C8 C7 Sn1 . . 119.1(2) ?
    C9 C8 C7 . . 121.0(3) ?
    C9 C8 H8 . . 119.5 ?
    C7 C8 H8 . . 119.5 ?
    C8 C9 C10 . . 119.9(4) ?
    C8 C9 H9 . . 120.1 ?
    C10 C9 H9 . . 120.1 ?
    C11 C10 C9 . . 119.3(3) ?
    C11 C10 H10 . . 120.3 ?
    C9 C10 H10 . . 120.3 ?
    C10 C11 C12 . . 120.9(4) ?
    C10 C11 H11 . . 119.6 ?
    C12 C11 H11 . . 119.6 ?
    C11 C12 C7 . . 120.9(3) ?
    C11 C12 H12 . . 119.5 ?
    C7 C12 H12 . . 119.5 ?
    C18 C13 C14 . . 118.3(3) ?
    C18 C13 Sn1 . . 118.8(3) ?
    C14 C13 Sn1 . . 122.9(3) ?
    C15 C14 C13 . . 120.6(4) ?
    C15 C14 H14 . . 119.7 ?
    C13 C14 H14 . . 119.7 ?
    C16 C15 C14 . . 120.7(4) ?
    C16 C15 H15 . . 119.6 ?
    C14 C15 H15 . . 119.6 ?
    C15 C16 C17 . . 119.9(4) ?
    C15 C16 H16 . . 120.0 ?
    C17 C16 H16 . . 120.0 ?
    C16 C17 C18 . . 120.0(5) ?
    C16 C17 H17 . . 120.0 ?
    C18 C17 H17 . . 120.0 ?
    C13 C18 C17 . . 120.4(4) ?
    C13 C18 H18 . . 119.8 ?
    C17 C18 H18 . . 119.8 ?
    N1 C19 H19A . . 109.5 ?
    N1 C19 H19B . . 109.5 ?
    H19A C19 H19B . . 109.5 ?
    N1 C19 H19C . . 109.5 ?
    H19A C19 H19C . . 109.5 ?
    H19B C19 H19C . . 109.5 ?
    N1 C20 H20A . . 109.5 ?
    N1 C20 H20B . . 109.5 ?
    H20A C20 H20B . . 109.5 ?
    N1 C20 H20C . . 109.5 ?
    H20A C20 H20C . . 109.5 ?
    H20B C20 H20C . . 109.5 ?
    N1 C21 H21A . . 109.5 ?
    N1 C21 H21B . . 109.5 ?
    H21A C21 H21B . . 109.5 ?
    N1 C21 H21C . . 109.5 ?
    H21A C21 H21C . . 109.5 ?
    H21B C21 H21C . . 109.5 ?
loop_
    _geom_torsion_atom_site_label_1
    _geom_torsion_atom_site_label_2
    _geom_torsion_atom_site_label_3
    _geom_torsion_atom_site_label_4
    _geom_torsion_site_symmetry_1
    _geom_torsion_site_symmetry_2
    _geom_torsion_site_symmetry_3
    _geom_torsion_site_symmetry_4
    _geom_torsion
    _geom_torsion_publ_flag
    C7 Sn1 C1 C6 . . . . 103.1(3) ?
    C13 Sn1 C1 C6 . . . . -83.4(3) ?
    Cl2 Sn1 C1 C6 . . . . 9.7(3) ?
    Cl1 Sn1 C1 C6 . . . . -171.4(3) ?
    C7 Sn1 C1 C2 . . . . -72.4(3) ?
    C13 Sn1 C1 C2 . . . . 101.0(3) ?
    Cl2 Sn1 C1 C2 . . . . -165.8(3) ?
    Cl1 Sn1 C1 C2 . . . . 13.0(3) ?
    C6 C1 C2 C3 . . . . -1.5(5) ?
    Sn1 C1 C2 C3 . . . . 174.2(3) ?
    C1 C2 C3 C4 . . . . 0.7(6) ?
    C2 C3 C4 C5 . . . . 0.7(6) ?
    C3 C4 C5 C6 . . . . -1.3(7) ?
    C2 C1 C6 C5 . . . . 0.9(6) ?
    Sn1 C1 C6 C5 . . . . -174.8(3) ?
    C4 C5 C6 C1 . . . . 0.4(7) ?
    C13 Sn1 C7 C12 . . . . 42.1(3) ?
    C1 Sn1 C7 C12 . . . . -145.3(3) ?
    Cl2 Sn1 C7 C12 . . . . -49.0(3) ?
    Cl1 Sn1 C7 C12 . . . . 123.8(3) ?
    C13 Sn1 C7 C8 . . . . -141.3(2) ?
    C1 Sn1 C7 C8 . . . . 31.3(3) ?
    Cl2 Sn1 C7 C8 . . . . 127.6(2) ?
    Cl1 Sn1 C7 C8 . . . . -59.6(2) ?
    C12 C7 C8 C9 . . . . 1.2(5) ?
    Sn1 C7 C8 C9 . . . . -175.6(3) ?
    C7 C8 C9 C10 . . . . -2.3(6) ?
    C8 C9 C10 C11 . . . . 1.5(6) ?
    C9 C10 C11 C12 . . . . 0.3(7) ?
    C10 C11 C12 C7 . . . . -1.3(6) ?
    C8 C7 C12 C11 . . . . 0.6(5) ?
    Sn1 C7 C12 C11 . . . . 177.3(3) ?
    C7 Sn1 C13 C18 . . . . -142.3(3) ?
    C1 Sn1 C13 C18 . . . . 45.3(3) ?
    Cl2 Sn1 C13 C18 . . . . -50.9(3) ?
    Cl1 Sn1 C13 C18 . . . . 137.0(3) ?
    C7 Sn1 C13 C14 . . . . 37.0(3) ?
    C1 Sn1 C13 C14 . . . . -135.3(3) ?
    Cl2 Sn1 C13 C14 . . . . 128.5(3) ?
    Cl1 Sn1 C13 C14 . . . . -43.6(3) ?
    C18 C13 C14 C15 . . . . 2.1(5) ?
    Sn1 C13 C14 C15 . . . . -177.3(3) ?
    C13 C14 C15 C16 . . . . -2.3(6) ?
    C14 C15 C16 C17 . . . . 1.2(7) ?
    C15 C16 C17 C18 . . . . 0.0(8) ?
    C14 C13 C18 C17 . . . . -0.9(6) ?
    Sn1 C13 C18 C17 . . . . 178.5(3) ?
    C16 C17 C18 C13 . . . . -0.1(7) ?
loop_
    _geom_hbond_atom_site_label_D
    _geom_hbond_atom_site_label_H
    _geom_hbond_atom_site_label_A
    _geom_hbond_site_symmetry_A
    _geom_hbond_distance_DH
    _geom_hbond_distance_HA
    _geom_hbond_distance_DA
    _geom_hbond_angle_DHA
    N1 H1 Cl1 3_666 0.91 2.21 3.087(3) 160.7
_iucr_refine_instructions_details
;
TITL I P 21/n R = 0.04
CELL 1.54184 9.265 15.6882 14.7891 90 90.941 90
ZERR 4 0.0002 0.0004 0.0003 0 0.002 0
LATT 1
SYMM 0.5-X,0.5+Y,0.5-Z
SFAC C H Cl N Sn
UNIT 84 100 8 4 4
L.S. 50
PLAN  10
TEMP -100
HTAB 4
HTAB N1 Cl1_$1
EQIV $1 -x+1, -y+1, -z+1
BOND $H
CONF
fmap 2
acta 135
REM <HKL>C:/Documents%20and%20Settings/jjasinsk/Desktop/534-TD-2-Acta%20Redone
REM /Olex-534-TD-2/534-TD-2.hkl</HKL>
WGHT    0.040700    0.895200
FVAR       0.31767
SN1   5    0.252157    0.438102    0.741033    11.00000    0.01316    0.01873 =
         0.01599   -0.00006   -0.00193   -0.00260
CL1   3    0.343575    0.519596    0.591851    11.00000    0.02504    0.03097 =
         0.02468    0.00764    0.00192   -0.00693
CL2   3    0.181984    0.342543    0.870268    11.00000    0.02719    0.02990 =
         0.02014    0.00824   -0.00078   -0.00319
N1    4    0.382290    0.370673    0.382517    11.00000    0.02663    0.02155 =
         0.02923   -0.00167    0.00467   -0.00464
AFIX   3
H1    2    0.447580    0.413233    0.391837    11.00000   -1.20000
AFIX   0
C1    1    0.136563    0.547863    0.788357    11.00000    0.01617    0.02257 =
         0.02357   -0.00982   -0.00502   -0.00083
C2    1    0.110100    0.617900    0.732252    11.00000    0.03252    0.02664 =
         0.02699   -0.00500   -0.00979    0.00648
AFIX  43
H2    2    0.150974    0.619923    0.673798    11.00000   -1.20000
AFIX   0
C3    1    0.023364    0.685284    0.761908    11.00000    0.03923    0.02970 =
         0.03816   -0.01031   -0.01272    0.00975
AFIX  43
H3    2    0.005080    0.732424    0.723060    11.00000   -1.20000
AFIX   0
C4    1   -0.035167    0.683803    0.846215    11.00000    0.03781    0.02909 =
         0.05385   -0.02021    0.00459    0.00135
AFIX  43
H4    2   -0.094690    0.729450    0.865388    11.00000   -1.20000
AFIX   0
C5    1   -0.007948    0.616492    0.902999    11.00000    0.06244    0.03766 =
         0.04515   -0.01454    0.02953   -0.00668
AFIX  43
H5    2   -0.046947    0.615937    0.962005    11.00000   -1.20000
AFIX   0
C6    1    0.078042    0.548079    0.873671    11.00000    0.05603    0.02462 =
         0.03050   -0.00390    0.01426   -0.00218
AFIX  43
H6    2    0.096040    0.501391    0.913180    11.00000   -1.20000
AFIX   0
C7    1    0.131115    0.361507    0.647619    11.00000    0.01499    0.02462 =
         0.01268   -0.00196    0.00122   -0.00370
C8    1    0.029844    0.400483    0.590481    11.00000    0.02554    0.03284 =
         0.02428    0.00376   -0.00111   -0.00095
AFIX  43
H8    2    0.020797    0.460800    0.590831    11.00000   -1.20000
AFIX   0
C9    1   -0.057805    0.352636    0.533197    11.00000    0.02694    0.06870 =
         0.02516    0.00651   -0.01298   -0.01210
AFIX  43
H9    2   -0.128714    0.379926    0.496200    11.00000   -1.20000
AFIX   0
C10   1   -0.041694    0.264003    0.529930    11.00000    0.04845    0.06219 =
         0.02681   -0.01131   -0.00601   -0.02977
AFIX  43
H10   2   -0.099833    0.230905    0.489743    11.00000   -1.20000
AFIX   0
C11   1    0.058212    0.225652    0.584965    11.00000    0.06155    0.03363 =
         0.03499   -0.01074   -0.00088   -0.01814
AFIX  43
H11   2    0.069703    0.165518    0.582745    11.00000   -1.20000
AFIX   0
C12   1    0.143261    0.273172    0.644115    11.00000    0.03259    0.02683 =
         0.02659   -0.00194   -0.00243    0.00107
AFIX  43
H12   2    0.210825    0.245051    0.682829    11.00000   -1.20000
AFIX   0
C13   1    0.475073    0.426100    0.779613    11.00000    0.01185    0.02143 =
         0.02763    0.00149   -0.00162   -0.00092
C14   1    0.581461    0.402874    0.719362    11.00000    0.02383    0.02966 =
         0.04062    0.00067    0.00162    0.00003
AFIX  43
H14   2    0.556836    0.393954    0.657474    11.00000   -1.20000
AFIX   0
C15   1    0.723077    0.392589    0.748604    11.00000    0.02039    0.04739 =
         0.07325    0.01567    0.00896    0.00086
AFIX  43
H15   2    0.793996    0.374666    0.707008    11.00000   -1.20000
AFIX   0
C16   1    0.761877    0.407863    0.836283    11.00000    0.01931    0.05742 =
         0.07820    0.02024   -0.01413   -0.00068
AFIX  43
H16   2    0.859732    0.401682    0.855349    11.00000   -1.20000
AFIX   0
C17   1    0.659741    0.432136    0.896940    11.00000    0.03845    0.08938 =
         0.04892    0.00567   -0.02828   -0.00930
AFIX  43
H17   2    0.686693    0.442769    0.958160    11.00000   -1.20000
AFIX   0
C18   1    0.515269    0.441323    0.868751    11.00000    0.02381    0.06451 =
         0.03619   -0.00274   -0.00833   -0.00480
AFIX  43
H18   2    0.444613    0.458082    0.911053    11.00000   -1.20000
AFIX   0
C19   1    0.402203    0.308703    0.456973    11.00000    0.07521    0.03348 =
         0.03723    0.00563    0.00737    0.00837
AFIX 137
H19A  2    0.329579    0.263531    0.451178    11.00000   -1.50000
H19B  2    0.391311    0.337821    0.515088    11.00000   -1.50000
H19C  2    0.498921    0.283671    0.454016    11.00000   -1.50000
AFIX   0
C20   1    0.413531    0.332610    0.293291    11.00000    0.06150    0.05834 =
         0.03176   -0.00431    0.01267    0.00851
AFIX 137
H20A  2    0.507772    0.304278    0.296006    11.00000   -1.50000
H20B  2    0.414868    0.377550    0.247286    11.00000   -1.50000
H20C  2    0.338622    0.290820    0.277548    11.00000   -1.50000
AFIX   0
C21   1    0.238045    0.409928    0.383715    11.00000    0.02993    0.05523 =
         0.05410   -0.01582   -0.00662    0.00406
AFIX 137
H21A  2    0.164282    0.365153    0.383485    11.00000   -1.50000
H21B  2    0.224831    0.446008    0.330121    11.00000   -1.50000
H21C  2    0.228981    0.444759    0.438335    11.00000   -1.50000
HKLF 4
REM  I P 21/n R = 0.04
REM R1 =  0.0304 for   3739 Fo > 4sig(Fo)  and  0.0346 for all   4143 data
REM    229 parameters refined using      0 restraints
END
WGHT      0.0408      0.8952
REM Highest difference peak  0.533,  deepest hole -0.528,  1-sigma level  0.102
Q1    1   0.1990  0.4322  0.5991  11.00000  0.05    0.53
Q2    1   0.2437  0.1799  0.7616  11.00000  0.05    0.52
Q3    1   0.2990  0.4372  0.9543  11.00000  0.05    0.45
Q4    1   0.3089  0.4377  0.8858  11.00000  0.05    0.41
Q5    1  -0.0246  0.6606  0.8026  11.00000  0.05    0.37
Q6    1   0.1994  0.3786  0.6995  11.00000  0.05    0.37
Q7    1   0.1308  0.4377  0.6482  11.00000  0.05    0.37
Q8    1   0.2972  0.3448  0.6572  11.00000  0.05    0.37
Q9    1   0.0797  0.4196  0.2860  11.00000  0.05    0.35
Q10   1   0.3144  0.3953  0.7425  11.00000  0.05    0.34
;
data_I-2
_journal_date_recd_electronic     2012-07-30
_journal_date_accepted     2012-09-07
_journal_name_full     'Acta Crystallographica, Section E'
_journal_year     2012
_journal_volume     68
_journal_issue     10
_journal_page_first     m1279
_journal_page_last     m1279
_journal_paper_category     QM
_journal_paper_doi     10.1107/S1600536812038457
_journal_coeditor_code     PK2438
data_New_Global_Publ_Block
_publ_contact_author_name     'Tidiane Diop'
_publ_contact_author_address
;
Laboratoire de Chimie Minerale et Analytique, Departement de chimie, Faculte
 des Sciences et Techniques-Universite Cheikh Anta Diop, Dakar-SENEGAL
;
_publ_contact_author_email     'tijchimia@yahoo.fr'
_publ_contact_author_fax     ?
_publ_contact_author_phone     ?
_publ_section_title
;
Trimethylammonium dichloridotriphenylstannate(IV)
;
loop_
    _publ_author_name
    _publ_author_footnote
    _publ_author_address
    'Diop, Tidiane' .
;
Laboratoire de Chimie Minerale et Analytique, D\'epartement de Chimie,
Facult\'e des Sciences et Techniques, Universit\'e Cheikh Anta Diop, Dakar,
Senegal
;
    'Diop, Libasse' .
;
Laboratoire de Chimie Minerale et Analytique, D\'epartement de Chimie,
Facult\'e des Sciences et Techniques, Universit\'e Cheikh Anta Diop, Dakar,
Senegal
;
    'Jasinski, Jerry P.' .
;
Department of Chemistry, Keene State College 229 Main Street Keene,
NH 03435-2001, USA
;
    'Keeley, Amanda C.' .
;
Department of Chemistry, Keene State College 229 Main Street Keene,
NH 03435-2001, USA
;
