# Supplementary material for: Trimethyl­ammonium dichlorido­triphenyl­stannate(IV)
Source: Acta Crystallogr Sect E Struct Rep Online. 2012 Sep 19;68(Pt 10):m1279. doi: 10.1107/S1600536812038457 (PMC3470157; doi:10.1107/S1600536812038457)
Supplement: Supplementary file 2 [file e-68-m1279-Isup2.hkl]

# 
# h,k,l, Fc-squared, Fo-squared, sigma(Fo-squared) and status flag 
# 
data_I
_shelx_title ' I P 21/n R = 0.04' 
_shelx_refln_list_code          4 
_shelx_F_calc_maximum      258.57 
_exptl_crystal_F_000       968.00 
_reflns_d_resolution_high  0.8125 
 
loop_ 
 _symmetry_equiv_pos_as_xyz 
 'x, y, z' 
 '-x+1/2, y+1/2, -z+1/2' 
 '-x, -y, -z' 
 'x-1/2, -y-1/2, z-1/2' 
 
_cell_length_a     9.2650 
_cell_length_b    15.6882 
_cell_length_c    14.7891 
_cell_angle_alpha  90.000 
_cell_angle_beta   90.941 
_cell_angle_gamma  90.000 
 
_shelx_F_squared_multiplier     1.000 
 
loop_ 
 _refln_index_h 
 _refln_index_k 
 _refln_index_l 
 _refln_F_squared_calc 
 _refln_F_squared_meas 
 _refln_F_squared_sigma 
 _refln_observed_status 
   2   0   0    12696.56    13037.87    167.46 o 
   4   0   0    14460.70    13891.65    429.46 o 
   6   0   0     6383.75     6936.71    359.01 o 
   8   0   0     9821.08     9814.52    216.12 o 
  10   0   0     8910.03     8307.34    441.35 o 
   2   1   0      248.34      321.35     12.19 o 
   3   1   0      703.30      736.05     19.12 o 
   4   1   0     4166.16     4415.32    118.02 o 
   5   1   0        1.04       19.82     14.57 o 
   6   1   0      323.35      342.36     40.63 o 
   7   1   0      102.40      154.29     65.80 o 
   8   1   0      400.49      388.74     28.64 o 
   9   1   0        1.31       39.64     37.85 o 
  10   1   0      257.61      199.47     58.86 o 
  11   1   0       49.30       30.72     45.68 o 
   0   2   0    24639.94    24118.88    543.81 o 
   1   2   0    23235.65    23239.45    325.52 o 
   2   2   0    31633.33    32862.03    561.55 o 
   3   2   0    12502.51    12611.08    197.69 o 
   4   2   0     8506.96     8396.82    170.04 o 
   5   2   0     5747.63     5565.67    167.66 o 
   6   2   0     4460.54     4460.31    159.64 o 
   7   2   0     2940.05     2982.75    140.41 o 
   8   2   0     7333.30     7414.33    192.73 o 
   9   2   0     3232.62     3052.81    130.11 o 
  10   2   0     4580.40     3900.44    194.62 o 
  11   2   0      910.97      803.73    107.81 o 
   1   3   0     7298.47     7360.72    107.32 o 
   2   3   0        0.66       93.44     14.67 o 
   3   3   0     2595.34     2619.49     81.75 o 
   4   3   0      352.67      375.46     29.53 o 
   5   3   0     5332.43     5269.09    118.41 o 
   6   3   0      206.01      240.89     30.12 o 
   7   3   0      967.42      984.28     81.95 o 
   8   3   0      402.55      422.92     35.38 o 
   9   3   0      838.23      851.49    104.84 o 
  10   3   0      275.26      256.75     56.48 o 
  11   3   0        1.86      -11.49     18.33 o 
   0   4   0    10214.78     9430.74    316.70 o 
   1   4   0     2257.96     1867.78    169.45 o 
   2   4   0       29.69      110.19      7.43 o 
   3   4   0    33132.63    32598.54    613.38 o 
   4   4   0      400.93      465.93     33.59 o 
   5   4   0    34648.66    36589.36    549.56 o 
   6   4   0      534.40      594.75     59.85 o 
   7   4   0    11695.66    12523.09    425.60 o 
   8   4   0        2.18      -18.83     18.83 o 
   9   4   0     8066.48     7572.28    335.03 o 
  10   4   0      499.09      647.56    102.86 o 
  11   4   0     2694.94     2700.24    174.40 o 
   1   5   0      139.90      188.37     13.67 o 
   2   5   0       96.75       91.46      9.22 o 
   3   5   0      704.98      728.42     34.98 o 
   4   5   0      700.05      647.56     49.55 o 
   5   5   0      237.41      260.91     35.67 o 
   6   5   0      921.22      883.50    107.91 o 
   7   5   0      438.81      444.92     72.93 o 
   8   5   0       74.77       88.59     23.09 o 
   9   5   0       87.60       63.81     22.89 o 
  10   5   0       49.20       96.22     81.85 o 
   0   6   0    11455.38    12554.50    347.02 o 
   1   6   0     5127.74     4607.16    108.21 o 
   2   6   0     6212.14     6290.63    218.30 o 
   3   6   0    15842.42    16045.10    243.17 o 
   4   6   0    20180.54    19225.94    401.52 o 
   5   6   0    13944.86    14765.04    318.68 o 
   6   6   0    12038.92    12392.98    441.25 o 
   7   6   0     8741.00     8606.70    232.27 o 
   8   6   0     7081.86     7179.18    236.14 o 
   9   6   0     1809.91     2127.50    175.99 o 
  10   6   0     2247.91     2475.51    141.80 o 
   1   7   0      845.56      837.32     89.68 o 
   2   7   0      186.34      160.13     17.64 o 
   3   7   0       16.09       20.12      9.81 o 
   4   7   0     2443.26     2437.85    199.87 o 
   5   7   0      995.97     1053.05     98.60 o 
   6   7   0       22.98       38.15     23.09 o 
   7   7   0      384.74      473.06     46.97 o 
   8   7   0      479.16      485.95     57.97 o 
   9   7   0       37.54       39.64     19.62 o 
  10   7   0      160.48      247.04     77.59 o 
   0   8   0    14513.86    13347.43    262.99 o 
   1   8   0      471.65      430.45     39.93 o 
   2   8   0    11940.84    13068.99    259.72 o 
   3   8   0      239.58      283.30     30.82 o 
   4   8   0    21897.94    22329.69   1193.46 o 
   5   8   0      323.28      362.77     60.25 o 
   6   8   0     9968.01     9926.40    353.96 o 
   7   8   0       29.48       29.73     13.08 o 
   8   8   0     5178.94     5699.94    179.65 o 
   9   8   0      736.21      751.81     64.71 o 
  10   8   0     3267.00     3240.10    105.43 o 
   1   9   0       48.65       37.75     13.18 o 
   2   9   0      699.90      621.60     43.70 o 
   3   9   0     1575.43     1516.00     92.55 o 
   4   9   0     1991.82     2046.84    134.07 o 
   5   9   0       16.92        6.84     21.90 o 
   6   9   0        3.23        9.81     15.56 o 
   7   9   0        5.27       32.40     17.94 o 
   8   9   0      256.37      259.32     34.29 o 
   9   9   0      459.64      512.40     48.46 o 
  10   9   0        0.16      161.02     52.22 o 
   0  10   0     9459.32    10329.80    232.07 o 
   1  10   0    13084.88    12965.73    280.83 o 
   2  10   0     8486.65     8180.80    296.68 o 
   3  10   0     4394.38     4638.57    351.77 o 
   4  10   0     3215.98     3189.66    173.01 o 
   5  10   0     4084.76     4359.63    169.35 o 
   6  10   0     1835.02     2153.46    117.23 o 
   7  10   0      998.70      916.40     77.99 o 
   8  10   0     1439.28     1476.07     77.09 o 
   9  10   0     1619.29     1667.91    102.56 o 
   1  11   0      269.69      284.79     33.00 o 
   2  11   0       10.92       14.57     11.69 o 
   3  11   0      952.28      916.60     61.63 o 
   4  11   0      146.11      193.62     41.72 o 
   5  11   0      425.23      442.44     40.33 o 
   6  11   0       86.77       65.30     17.54 o 
   7  11   0       28.56       37.75     24.38 o 
   8  11   0       30.45       31.02     18.93 o 
   9  11   0       35.50       26.06     12.68 o 
   0  12   0       20.24       49.94     33.69 o 
   1  12   0    19849.61    20056.43    340.18 o 
   2  12   0       72.57       60.64     19.92 o 
   3  12   0    10540.07    11101.33    248.72 o 
   4  12   0      350.88      361.39     39.14 o 
   5  12   0     1967.51     1919.21    112.37 o 
   6  12   0      208.40      261.60     48.26 o 
   7  12   0     4120.23     4135.69    149.23 o 
   8  12   0      342.46      338.79     37.56 o 
   1  13   0      147.19      171.63     24.97 o 
   2  13   0     1244.67     1201.58     59.26 o 
   3  13   0     1157.30     1196.73     58.96 o 
   4  13   0      208.04      196.99     36.37 o 
   5  13   0       23.17       42.31     22.79 o 
   6  13   0       17.27       17.24     18.73 o 
   7  13   0        5.52       -4.56     11.59 o 
   8  13   0       15.87       15.26      9.61 o 
   0  14   0     2239.05     2175.65    111.68 o 
   1  14   0     3464.94     3342.56    110.19 o 
   2  14   0     4009.14     3800.16    131.20 o 
   3  14   0     2408.34     2362.64    113.76 o 
   4  14   0     1607.60     1683.57    209.18 o 
   5  14   0     2733.60     2476.30    140.21 o 
   6  14   0     1551.10     1667.12     75.41 o 
   7  14   0     2812.66     2870.48    122.08 o 
   1  15   0      142.84      103.65     26.36 o 
   2  15   0     2015.59     2082.01    108.41 o 
   3  15   0       48.09       47.56     15.46 o 
   4  15   0      378.32      382.39     53.31 o 
   5  15   0      294.98      279.54     35.08 o 
   6  15   0      297.59      373.28     47.07 o 
   7  15   0        5.05       11.49     10.60 o 
   0  16   0     3280.28     2985.13    376.75 o 
   1  16   0       43.03       28.54     15.56 o 
   2  16   0     2135.27     2120.86    104.94 o 
   3  16   0      149.84      149.83     23.68 o 
   4  16   0     4478.25     4698.43    150.12 o 
   5  16   0       88.05      106.62     22.00 o 
   6  16   0     4114.82     4141.83    157.36 o 
   1  17   0       62.26       70.55     19.32 o 
   2  17   0       29.18       41.22     14.86 o 
   3  17   0       14.69        9.81     12.19 o 
   4  17   0        5.79       -4.76     15.56 o 
   5  17   0       39.06       48.75     16.55 o 
   0  18   0     2391.47     2709.86    178.86 o 
   1  18   0      813.76      800.66     58.36 o 
   2  18   0     1896.55     1933.77    101.17 o 
   3  18   0      842.53      812.55     73.72 o 
   1  19   0      150.11      114.15     30.12 o 
 -11   0   1     5984.74     5216.48    276.96 o 
  -9   0   1    10564.97     9477.91    339.98 o 
  -7   0   1     6139.77     6062.82    374.07 o 
  -5   0   1     4202.64     4246.96    157.95 o 
  -3   0   1     2211.57     2080.82     44.19 o 
  -1   0   1    40689.79    40802.04    803.24 o 
   1   0   1    54980.07    55862.77   1048.09 o 
   3   0   1    43544.41    42395.83    811.56 o 
   5   0   1     5293.16     5461.53    280.33 o 
   7   0   1     3369.89     3265.76    183.42 o 
   9   0   1     7116.45     6537.66    224.84 o 
  11   0   1     2364.16     2178.43    181.83 o 
 -11   1   1       66.02       76.30     25.37 o 
 -10   1   1      888.33      741.30     85.02 o 
  -9   1   1      979.95     1052.15     98.40 o 
  -8   1   1       66.80       51.03     19.62 o 
  -7   1   1     1439.30     1481.42    125.65 o 
  -6   1   1      575.66      575.92     54.30 o 
  -5   1   1       70.94       83.63     16.55 o 
  -4   1   1       59.74      116.43     12.78 o 
  -3   1   1     6481.04     7047.19     77.39 o 
  -2   1   1     2748.36     3075.70     59.65 o 
  -1   1   1      830.01      836.73     21.11 o 
   0   1   1     2020.10     1969.15     41.62 o 
   1   1   1      710.45      716.23     23.48 o 
   2   1   1    10791.76    10666.12    112.57 o 
   3   1   1     3109.20     3161.71     42.51 o 
   4   1   1     2322.36     2228.77     68.87 o 
   5   1   1       91.67      141.30     24.38 o 
   6   1   1      135.21      123.96     36.17 o 
   7   1   1      849.14      856.35     75.11 o 
   8   1   1      295.56      235.05     26.56 o 
   9   1   1        5.76        2.08     26.85 o 
  10   1   1      135.15      169.55     61.34 o 
  11   1   1       88.53      463.25    319.17 o 
 -11   2   1     1489.30     1388.47    135.06 o 
 -10   2   1     3849.10     3732.78    156.76 o 
  -9   2   1     6928.38     6817.10    202.84 o 
  -8   2   1     2434.20     2271.87     82.64 o 
  -7   2   1     7342.95     7348.03    232.67 o 
  -6   2   1     3020.18     2906.06    127.04 o 
  -5   2   1     9079.96     9104.04    316.20 o 
  -4   2   1    17262.99    18795.09    500.71 o 
  -3   2   1     2487.59     2455.79     68.08 o 
  -2   2   1    15712.46    16704.86    243.47 o 
  -1   2   1     8813.31     8374.23    148.44 o 
   0   2   1    23196.56    22487.94    405.19 o 
   1   2   1    25975.04    26422.17    302.43 o 
   2   2   1    53551.82    52342.93    616.65 o 
   3   2   1    10190.50     9671.44    218.40 o 
   4   2   1    16911.68    17191.20    372.78 o 
   5   2   1     4428.13     4187.21    119.50 o 
   6   2   1     6021.37     5841.65    157.26 o 
   7   2   1     3984.55     3909.26    164.79 o 
   8   2   1     2385.12     2436.36     97.21 o 
   9   2   1     2790.87     2501.67    147.25 o 
  10   2   1     1426.97     1429.89    106.23 o 
  11   2   1     3636.39     3378.82    219.49 o 
 -11   3   1       45.60       13.48     20.91 o 
 -10   3   1        3.45       52.12     43.60 o 
  -9   3   1     1167.04     1225.37    175.00 o 
  -8   3   1      418.73      385.57     35.97 o 
  -7   3   1      742.70      782.53     73.13 o 
  -6   3   1     2289.57     2271.57    113.36 o 
  -5   3   1     1297.40     1226.26     74.62 o 
  -4   3   1     2831.07     2906.65     87.40 o 
  -3   3   1      385.88      397.75     14.67 o 
  -2   3   1    20805.68    20408.30    749.03 o 
  -1   3   1    10424.02     9545.89    243.77 o 
   0   3   1       87.80      165.19     12.19 o 
   1   3   1     1770.26     1933.08     42.61 o 
   2   3   1     1285.54     1298.99     49.15 o 
   3   3   1      129.51      165.88     12.49 o 
   4   3   1      888.57      802.64     42.01 o 
   5   3   1      557.26      622.99     37.75 o 
   6   3   1     1500.30     1481.72     76.20 o 
   7   3   1        0.24        9.12     13.48 o 
   8   3   1       77.05       65.30     24.28 o 
   9   3   1        6.16        5.05     22.30 o 
  10   3   1      126.10       81.85     35.47 o 
  11   3   1      205.04      171.53     49.25 o 
 -11   4   1       28.14       27.55     20.91 o 
 -10   4   1     3284.90     3441.95    218.79 o 
  -9   4   1      355.95      336.71     49.94 o 
  -8   4   1     8925.13     8864.83    303.42 o 
  -7   4   1      869.74      807.70     96.61 o 
  -6   4   1    21748.58    21844.44    466.23 o 
  -5   4   1      500.09      452.85     38.05 o 
  -4   4   1    32418.55    35924.75   1035.01 o 
  -3   4   1      885.05      876.27     25.17 o 
  -2   4   1    23752.06    25143.39    749.92 o 
  -1   4   1     4318.15     4868.37    131.30 o 
   0   4   1    45861.71    43560.45    580.87 o 
   1   4   1     1733.66     1533.14     62.92 o 
   2   4   1      390.90      463.05     19.82 o 
   3   4   1      363.35      381.11     19.62 o 
   4   4   1    39043.48    39819.75    521.82 o 
   5   4   1        6.01       16.75      8.82 o 
   6   4   1    12071.79    11727.68    485.95 o 
   7   4   1        2.64        5.25     21.90 o 
   8   4   1    11047.33    10678.20    251.59 o 
   9   4   1        3.69       36.07     22.00 o 
  10   4   1     5789.47     5719.86    338.69 o 
  11   4   1      635.33      597.92     82.35 o 
 -10   5   1        1.66       63.02     95.13 o 
  -9   5   1        1.43      -10.01     56.38 o 
  -8   5   1       19.51       33.39     36.17 o 
  -7   5   1       19.14       49.35     32.90 o 
  -6   5   1     1611.87     1582.99    125.75 o 
  -5   5   1      861.05      817.11     64.01 o 
  -4   5   1     1096.16     1193.16     67.28 o 
  -3   5   1     2604.28     2580.15     75.81 o 
  -2   5   1     1875.63     1821.10     46.47 o 
  -1   5   1     7396.01     7413.53    235.05 o 
   0   5   1      285.35      298.27     30.52 o 
   1   5   1       66.38      154.58     28.34 o 
   2   5   1      805.23      887.76     43.10 o 
   3   5   1      151.78      190.65     22.49 o 
   4   5   1       63.17       71.84     20.21 o 
   5   5   1      135.77      218.10     32.90 o 
   6   5   1       64.88       87.70     25.66 o 
   7   5   1      467.09      469.59     74.62 o 
   8   5   1       93.70      106.92     23.39 o 
   9   5   1      221.20      182.72     47.37 o 
  10   5   1      294.37      389.33     83.04 o 
 -10   6   1      848.88     1023.02     93.15 o 
  -9   6   1     1787.19     1862.03    175.49 o 
  -8   6   1     3978.99     4228.44    142.89 o 
  -7   6   1     3608.07     3624.08    116.53 o 
  -6   6   1     4872.43     4791.08    309.07 o 
  -5   6   1    15317.90    15371.78    332.65 o 
  -4   6   1    14148.08    14635.23    251.49 o 
  -3   6   1    10077.30     9927.29    143.29 o 
  -2   6   1    14885.74    14436.15    353.86 o 
  -1   6   1    11710.45    11865.92    387.75 o 
   0   6   1     3183.37     3264.08     91.36 o 
   1   6   1      516.36      602.18     39.93 o 
   2   6   1     3654.99     3388.34    154.58 o 
   3   6   1      539.74      555.01     38.55 o 
   4   6   1     5162.75     5183.18    196.50 o 
   5   6   1     5320.67     5037.32    168.06 o 
   6   6   1     8698.38     8710.45    250.80 o 
   7   6   1     8183.63     7982.62    193.72 o 
   8   6   1     6668.78     6742.59    237.72 o 
   9   6   1     5473.08     6384.67    211.16 o 
  10   6   1     2397.35     2488.49    108.60 o 
 -10   7   1       14.73       84.62    102.56 o 
  -9   7   1        2.60        6.34     22.20 o 
  -8   7   1      104.74       74.91     20.81 o 
  -7   7   1      106.47      131.59     29.43 o 
  -6   7   1      596.50      597.52     78.28 o 
  -5   7   1      363.36      324.82     55.59 o 
  -4   7   1     1588.61     1647.60     87.89 o 
  -3   7   1     2552.96     2675.57     79.77 o 
  -2   7   1     1184.12     1420.08     46.87 o 
  -1   7   1     1231.27     1047.79     67.48 o 
   0   7   1      525.08      560.36     34.19 o 
   1   7   1     1275.45     1433.26    104.44 o 
   2   7   1       82.39      137.84     24.08 o 
   3   7   1      493.08      507.15     39.24 o 
   4   7   1      309.83      297.27     45.88 o 
   5   7   1      623.62      587.12     72.34 o 
   6   7   1      203.88      240.10     49.84 o 
   7   7   1     1059.10     1107.05     78.58 o 
   8   7   1      643.83      713.95     73.72 o 
   9   7   1      137.35      177.67     43.50 o 
  10   7   1      428.42      425.30     42.01 o 
 -10   8   1       93.98      159.04     93.05 o 
  -9   8   1     4401.74     4848.05    219.29 o 
  -8   8   1      326.23      314.22     47.96 o 
  -7   8   1     4681.11     4738.86    131.99 o 
  -6   8   1      599.09      609.12     81.06 o 
  -5   8   1    17190.93    17031.16    466.82 o 
  -4   8   1       34.59       60.84     36.47 o 
  -3   8   1    20263.30    20538.21    633.89 o 
  -2   8   1      422.81      420.64     30.62 o 
  -1   8   1    14639.44    16851.71    615.46 o 
   0   8   1      610.43      771.43     45.38 o 
   1   8   1    16863.41    16909.88    379.52 o 
   2   8   1      117.59      182.53     27.75 o 
   3   8   1    12705.64    12018.81    421.63 o 
   4   8   1      306.61      255.26     47.17 o 
   5   8   1    12727.75    11438.93   1632.14 o 
   6   8   1      168.01      159.04     41.82 o 
   7   8   1    10695.44    10182.65    280.73 o 
   8   8   1        2.61       23.68     25.86 o 
   9   8   1     4860.69     5306.55    219.69 o 
  10   8   1       68.07       93.15     38.84 o 
 -10   9   1      276.61      354.35     69.56 o 
  -9   9   1        0.94       -5.25     13.28 o 
  -8   9   1      571.70      511.41     48.75 o 
  -7   9   1      482.58      547.58     51.92 o 
  -6   9   1      848.79      930.37     67.78 o 
  -5   9   1      188.12      179.26     43.40 o 
  -4   9   1       57.71       91.56     31.51 o 
  -3   9   1      710.00      778.76     52.22 o 
  -2   9   1      460.00      481.68     34.38 o 
  -1   9   1     6477.36     6473.55    230.78 o 
   0   9   1     2364.44     2648.02     79.87 o 
   1   9   1        3.15       19.12     16.94 o 
   2   9   1       58.74       64.90     17.14 o 
   3   9   1      224.19      159.54     25.37 o 
   4   9   1     1399.18     1404.33    110.98 o 
   5   9   1      631.02      570.17     75.71 o 
   6   9   1      757.46      828.11     57.47 o 
   7   9   1      175.61      185.10     27.05 o 
   8   9   1       76.00       32.20     29.23 o 
   9   9   1       46.99       21.90     19.72 o 
  10   9   1      327.71      468.21     76.00 o 
  -9  10   1     1900.56     1994.12     77.29 o 
  -8  10   1     3798.52     4160.36    180.94 o 
  -7  10   1     2300.29     2534.76    129.51 o 
  -6  10   1     2354.45     2494.04    113.06 o 
  -5  10   1     3339.58     3454.63    149.73 o 
  -4  10   1      807.30      876.56    121.09 o 
  -3  10   1     5345.71     5710.45    221.37 o 
  -2  10   1     2910.29     3118.01    107.91 o 
  -1  10   1    18236.41    18411.61    424.61 o 
   0  10   1    12555.21    12261.39    679.77 o 
   1  10   1    11721.64    12483.46    324.33 o 
   2  10   1    12009.71    11233.91    257.44 o 
   3  10   1    10305.18    10111.80    221.37 o 
   4  10   1     7511.46     6753.58    398.74 o 
   5  10   1     5644.07     5183.58    265.17 o 
   6  10   1     1310.06     1287.20     80.17 o 
   7  10   1     4639.28     4955.77    287.86 o 
   8  10   1      849.56      890.73     89.18 o 
   9  10   1     1565.97     1566.34     98.89 o 
  -9  11   1      359.46      427.58     46.18 o 
  -8  11   1      138.84      128.42     23.68 o 
  -7  11   1       11.88       -0.30     17.24 o 
  -6  11   1      327.08      361.88     42.11 o 
  -5  11   1       41.94       20.12     18.93 o 
  -4  11   1      159.48      171.63     69.96 o 
  -3  11   1        3.37       33.69     15.66 o 
  -2  11   1      205.34      255.46     31.71 o 
  -1  11   1       56.44       51.43     13.87 o 
   0  11   1       21.91       37.95     14.86 o 
   1  11   1       61.11       53.71     16.25 o 
   2  11   1      730.34      649.64     49.15 o 
   3  11   1       37.95       53.31     16.25 o 
   4  11   1      162.41      143.09     36.76 o 
   5  11   1      131.97      124.86     22.30 o 
   6  11   1      215.20      214.34     29.63 o 
   7  11   1      300.70      247.23     39.14 o 
   8  11   1       10.40        9.51     32.11 o 
   9  11   1       64.33       53.21     15.85 o 
  -8  12   1     6390.52     6874.08    210.87 o 
  -7  12   1      565.31      651.13     49.55 o 
  -6  12   1     1262.94     1354.98    110.88 o 
  -5  12   1      209.30      215.62     30.42 o 
  -4  12   1     4165.75     4311.57    159.14 o 
  -3  12   1       70.14       82.74     21.11 o 
  -2  12   1     4794.54     4811.69    178.76 o 
  -1  12   1        6.28        7.73     11.89 o 
   0  12   1    18406.60    17940.33    485.75 o 
   1  12   1       78.00      113.96     27.65 o 
   2  12   1    14585.60    14477.08    323.53 o 
   3  12   1      560.89      529.35     48.36 o 
   4  12   1     8934.84     8720.45    249.51 o 
   5  12   1       11.80       16.25     16.15 o 
   6  12   1     3356.13     3516.86    167.46 o 
   7  12   1      350.56      303.81     32.90 o 
   8  12   1     2416.57     2441.62    100.08 o 
  -8  13   1      485.72      560.26     51.92 o 
  -7  13   1       64.65       74.81     20.31 o 
  -6  13   1      119.36      106.13     32.01 o 
  -5  13   1       47.76       15.26     34.98 o 
  -4  13   1      121.21       96.81     26.26 o 
  -3  13   1       40.65       33.39      9.51 o 
  -2  13   1       98.35       64.51     15.76 o 
  -1  13   1     1273.74     1207.23     58.27 o 
   0  13   1       80.98      111.97     37.95 o 
   1  13   1      455.87      483.07     33.29 o 
   2  13   1      235.83      196.00     22.79 o 
   3  13   1      492.46      489.02     34.68 o 
   4  13   1      622.52      593.66     50.14 o 
   5  13   1     1127.20     1081.78     78.58 o 
   6  13   1       37.99       26.16     12.68 o 
   7  13   1        0.44        4.66     14.96 o 
   8  13   1        0.44      -13.77     24.97 o 
  -7  14   1     1517.30     1691.49     94.43 o 
  -6  14   1     4243.19     4647.10    152.30 o 
  -5  14   1     2309.72     2242.14    143.88 o 
  -4  14   1     3249.41     2923.60    157.06 o 
  -3  14   1     2753.98     2827.08     98.00 o 
  -2  14   1     2794.89     2687.66    109.79 o 
  -1  14   1     5477.05     5277.02    142.79 o 
   0  14   1     1269.49     1236.07     58.46 o 
   1  14   1     2725.18     2366.21     91.96 o 
   2  14   1     5283.21     4887.69    154.19 o 
   3  14   1     2889.74     2934.70    144.18 o 
   4  14   1     4001.60     3948.90    183.02 o 
   5  14   1     3116.75     3262.59    148.14 o 
   6  14   1     1260.73     1357.75     68.27 o 
   7  14   1     1539.96     1556.23     60.84 o 
  -7  15   1      353.95      347.42     37.65 o 
  -6  15   1      522.34      525.88     55.59 o 
  -5  15   1      100.38       75.21     45.38 o 
  -4  15   1        6.47      -16.05     16.05 o 
  -3  15   1      186.79      193.53     26.75 o 
  -2  15   1      286.01      282.41     39.93 o 
  -1  15   1     2380.43     2277.42    113.46 o 
   0  15   1       79.43       75.51     18.33 o 
   1  15   1       31.82       26.26     17.54 o 
   2  15   1        3.74      -15.56     20.71 o 
   3  15   1      491.81      483.57     49.84 o 
   4  15   1       95.43       82.25     28.64 o 
   5  15   1      430.67      466.23     57.18 o 
   6  15   1       80.28       73.43     18.73 o 
   7  15   1        3.09       -7.83     11.40 o 
  -6  16   1        1.04        2.48     21.60 o 
  -5  16   1     7401.48     8381.16    243.07 o 
  -4  16   1       26.55       21.30     14.96 o 
  -3  16   1     6645.20     7150.25    331.26 o 
  -2  16   1       95.77       60.54     19.32 o 
  -1  16   1     3135.62     3409.44    218.99 o 
   0  16   1        3.47        2.48     14.86 o 
   1  16   1     4142.77     4152.53    204.92 o 
   2  16   1      678.59      716.73     50.44 o 
   3  16   1     2456.53     2288.82    103.15 o 
   4  16   1      132.81      167.27     34.38 o 
   5  16   1     3765.55     3300.34    136.45 o 
   6  16   1        0.28      -10.11     10.11 o 
  -5  17   1      441.04      463.45     43.20 o 
  -4  17   1        2.33       13.58     13.08 o 
  -3  17   1        2.77       18.43     12.68 o 
  -2  17   1       29.30       23.88     13.67 o 
  -1  17   1       17.07       16.75     17.24 o 
   0  17   1       32.13       40.43     21.11 o 
   1  17   1        6.23       -2.87     14.67 o 
   2  17   1      208.65      213.05     25.76 o 
   3  17   1      180.31      154.19     24.18 o 
   4  17   1        0.12      -11.20     11.20 o 
   5  17   1      438.51      436.00     40.43 o 
  -3  18   1     1917.58     1915.64    116.73 o 
  -2  18   1     1740.24     1984.21    103.15 o 
  -1  18   1     2800.30     3049.15    150.42 o 
   0  18   1      365.85      371.30     37.26 o 
   1  18   1     2091.24     2359.37    100.38 o 
   2  18   1      902.32      849.61     65.50 o 
   3  18   1     1402.25     1353.59     72.44 o 
  -1  19   1       23.16       21.01     10.40 o 
   0  19   1      345.46      379.42     31.21 o 
   1  19   1       14.29       13.28     11.49 o 
 -10   0   2     8717.52     7829.22    405.88 o 
  -8   0   2    17118.36    16870.24    392.30 o 
  -6   0   2    13237.23    13778.28    521.12 o 
  -4   0   2     3198.14     3107.21    118.61 o 
  -2   0   2    28805.49    27192.90    448.79 o 
   0   0   2    57087.89    50520.44   2129.28 o 
   2   0   2    45140.61    42477.78    867.84 o 
   4   0   2    66856.27    74645.77   1131.82 o 
   6   0   2    21380.36    22680.27    521.92 o 
   8   0   2     7784.18     8031.77    264.08 o 
  10   0   2     1010.55      881.91    120.50 o 
 -11   1   2      450.70      474.25     52.42 o 
 -10   1   2      516.25      500.31     65.60 o 
  -9   1   2     2740.84     2718.48    191.74 o 
  -8   1   2      161.81      196.20     28.84 o 
  -7   1   2      830.89      797.98     71.25 o 
  -6   1   2      320.64      234.65     34.68 o 
  -5   1   2        2.69       13.38      7.53 o 
  -4   1   2      581.23      580.08     31.11 o 
  -3   1   2     1095.26     1257.87     30.12 o 
  -2   1   2     9041.04     8718.37    179.75 o 
  -1   1   2      967.50     1139.95     23.78 o 
   0   1   2      128.56      139.12     17.64 o 
   1   1   2      187.80      284.10     17.44 o 
   2   1   2     6129.79     6072.43    109.40 o 
   3   1   2     5643.47     5441.71     89.78 o 
   4   1   2      114.47      126.04     12.78 o 
   5   1   2     1168.56     1222.69     60.25 o 
   6   1   2      418.46      405.19     46.67 o 
   7   1   2     1442.59     1441.39     86.01 o 
   8   1   2      251.82      231.18     26.26 o 
   9   1   2      619.16      496.65     67.08 o 
  10   1   2       27.83       -1.39     21.70 o 
  11   1   2      106.99      359.01    362.28 o 
 -11   2   2     3870.76     3915.70    222.56 o 
 -10   2   2     2180.68     2260.67    129.71 o 
  -9   2   2     4170.75     4040.36    489.81 o 
  -8   2   2     7510.14     7313.06    194.81 o 
  -7   2   2      512.86      470.88     54.30 o 
  -6   2   2    15943.51    15348.88    469.59 o 
  -5   2   2     3443.49     3399.93    100.97 o 
  -4   2   2    10376.41    10814.46    247.04 o 
  -3   2   2     2492.82     2529.01     43.70 o 
  -2   2   2      171.00      219.79     10.70 o 
  -1   2   2    40466.66    41473.58   1668.40 o 
   0   2   2    21867.00    22081.96    764.19 o 
   1   2   2      623.11      655.99     24.08 o 
   2   2   2    38759.43    35574.17    415.79 o 
   3   2   2    23857.36    21555.58    313.82 o 
   4   2   2    13398.81    12927.58    198.58 o 
   5   2   2    12685.74    12469.98    250.60 o 
   6   2   2     6547.02     6565.81    200.76 o 
   7   2   2     7605.63     7924.55    212.35 o 
   8   2   2     2115.33     2067.64     79.77 o 
   9   2   2     2666.23     2509.89    103.06 o 
  10   2   2     2664.53     2462.62    170.83 o 
  11   2   2     1251.27     1628.37    471.28 o 
 -11   3   2      159.41      189.07     46.67 o 
 -10   3   2      231.60      330.17    123.27 o 
  -9   3   2       10.74      -35.97     46.47 o 
  -8   3   2       40.56       12.49     29.83 o 
  -7   3   2      673.23      615.46     65.00 o 
  -6   3   2      859.94      811.06     66.49 o 
  -5   3   2     1130.12     1073.26     67.58 o 
  -4   3   2      611.77      594.05     33.59 o 
  -3   3   2      107.73      127.53      8.82 o 
  -2   3   2        7.54       25.86      3.57 o 
  -1   3   2     8619.57     8284.85    265.47 o 
   0   3   2     6473.02     6247.72    151.51 o 
   1   3   2    10168.11    10841.41    198.48 o 
   2   3   2     5700.65     5596.69    128.82 o 
   3   3   2      766.59      764.49     25.96 o 
   4   3   2       18.88       25.57      7.04 o 
   5   3   2     1506.50     1419.49     53.61 o 
   6   3   2      467.09      544.51     46.87 o 
   7   3   2      777.50      767.17     71.15 o 
   8   3   2      129.43       96.12     28.44 o 
   9   3   2      589.82      454.04     54.90 o 
  10   3   2      542.90      602.18    114.75 o 
  11   3   2      303.71      257.94     61.54 o 
 -11   4   2     1790.34     1933.28    140.02 o 
 -10   4   2      225.34      300.45    119.11 o 
  -9   4   2     4031.99     4126.07    244.86 o 
  -8   4   2      173.58      142.99     39.44 o 
  -7   4   2     5547.13     5386.12    259.92 o 
  -6   4   2      603.67      660.05     79.08 o 
  -5   4   2    21481.21    20199.71   1456.35 o 
  -4   4   2     1289.90     1402.05     53.71 o 
  -3   4   2    35501.94    36798.44    648.06 o 
  -2   4   2     2852.24     2928.65     69.96 o 
  -1   4   2    35754.69    36594.31   1546.22 o 
   0   4   2     5167.04     5175.65    174.50 o 
   1   4   2     9667.83     9924.32    144.87 o 
   2   4   2     1366.96     1371.13     49.74 o 
   3   4   2    16619.27    16690.68    392.70 o 
   4   4   2       70.76       85.22     13.28 o 
   5   4   2     6696.31     6057.96    146.85 o 
   6   4   2      974.26     1102.00     65.30 o 
   7   4   2    11358.59    11354.70    307.78 o 
   8   4   2      174.91      173.01     29.83 o 
   9   4   2    10990.87    10413.53    250.50 o 
  10   4   2      281.60      288.36     41.42 o 
 -10   5   2        6.72       84.62     90.27 o 
  -9   5   2       26.22       43.40     49.74 o 
  -8   5   2      282.32      233.06     36.47 o 
  -7   5   2       43.83       78.28     39.14 o 
  -6   5   2      657.30      593.86    121.68 o 
  -5   5   2     2460.01     2546.45    116.83 o 
  -4   5   2       29.40       28.04      8.92 o 
  -3   5   2        8.83       24.08      8.52 o 
  -2   5   2     3466.05     3607.53     71.05 o 
  -1   5   2     2664.37     2938.16     64.01 o 
   0   5   2     1308.76     1345.66     53.21 o 
   1   5   2     4504.54     4610.23    150.42 o 
   2   5   2      116.93      134.07     12.29 o 
   3   5   2      242.15      242.28     28.84 o 
   4   5   2      871.77      899.95     51.43 o 
   5   5   2       71.36       83.73     25.17 o 
   6   5   2      152.47      169.84     30.72 o 
   7   5   2        1.46      -11.69     13.97 o 
   8   5   2       98.03      110.09     31.51 o 
   9   5   2       83.31       48.16     30.62 o 
  10   5   2      284.81      329.97     42.01 o 
 -10   6   2     1129.89     1313.85    105.14 o 
  -9   6   2     1282.48     1064.44    102.96 o 
  -8   6   2     1596.49     1389.76     88.29 o 
  -7   6   2     3152.55     3226.52    120.99 o 
  -6   6   2     7564.35     7653.53    298.86 o 
  -5   6   2    10666.84    11058.72    275.28 o 
  -4   6   2    13441.87    13374.78    251.30 o 
  -3   6   2    20108.91    19779.37    496.05 o 
  -2   6   2    27581.90    27697.28    526.77 o 
  -1   6   2    27800.19    30080.63    541.24 o 
   0   6   2    16293.05    14941.72    340.48 o 
   1   6   2     9418.05     9654.99    282.51 o 
   2   6   2     4708.43     4569.11    159.04 o 
   3   6   2     3902.33     3756.07    154.29 o 
   4   6   2     1250.46     1124.39     72.63 o 
   5   6   2     5151.16     5221.43    325.52 o 
   6   6   2     4622.68     4088.52    201.06 o 
   7   6   2     5955.36     5853.64    145.07 o 
   8   6   2     6479.30     6881.31    200.96 o 
   9   6   2     5142.20     5916.86    198.68 o 
  10   6   2     4337.03     4796.53    169.15 o 
 -10   7   2        6.13       56.18     60.54 o 
  -9   7   2       11.71       38.15     17.84 o 
  -8   7   2      238.78      147.84     45.38 o 
  -7   7   2       24.17       13.18     19.12 o 
  -6   7   2     2027.67     2129.38    271.61 o 
  -5   7   2      413.27      394.48     48.46 o 
  -4   7   2      673.43      653.01     41.02 o 
  -3   7   2     1401.47     1554.75     58.56 o 
  -2   7   2      676.93      692.35     32.50 o 
  -1   7   2      981.12     1037.98     57.67 o 
   0   7   2     2324.81     2556.56    164.79 o 
   1   7   2      764.67      802.15     59.36 o 
   2   7   2      216.53      238.32     30.12 o 
   3   7   2      297.67      299.26     36.37 o 
   4   7   2       81.74       70.95     20.12 o 
   5   7   2       64.92       55.79     40.63 o 
   6   7   2     1907.18     1757.39    134.27 o 
   7   7   2       35.11       28.24     13.18 o 
   8   7   2      593.10      765.38     68.97 o 
   9   7   2      253.81      265.47     47.56 o 
  10   7   2        3.31       20.71     11.99 o 
 -10   8   2     3740.89     4128.55    159.83 o 
  -9   8   2        1.01      -16.94     21.50 o 
  -8   8   2     4828.54     4674.05    259.82 o 
  -7   8   2       10.67       14.67     17.24 o 
  -6   8   2     6850.08     6559.17    237.62 o 
  -5   8   2      462.82      501.40     72.44 o 
  -4   8   2    16387.78    17384.42    351.68 o 
  -3   8   2        0.25       -0.50      9.22 o 
  -2   8   2     6751.30     6466.12    193.23 o 
  -1   8   2     1908.87     1979.95     75.41 o 
   0   8   2    25511.01    26029.47    762.61 o 
   1   8   2      347.49      439.27     42.11 o 
   2   8   2    13311.58    13015.18    359.01 o 
   3   8   2        2.05       28.84     16.65 o 
   4   8   2    15970.13    15735.14    419.16 o 
   5   8   2     1244.66     1303.65    155.38 o 
   6   8   2     5251.50     5460.44    265.57 o 
   7   8   2       93.04      107.32     36.96 o 
   8   8   2     7378.34     7707.84    239.50 o 
   9   8   2       47.70       16.25     50.54 o 
  10   8   2     6314.26     6463.94    196.80 o 
  -9   9   2      192.22      199.07     27.75 o 
  -8   9   2      114.49      103.35     26.36 o 
  -7   9   2      716.31      625.96     64.61 o 
  -6   9   2       29.06       20.81     16.35 o 
  -5   9   2      901.37      896.08     97.90 o 
  -4   9   2      515.91      620.91     74.22 o 
  -3   9   2      366.10      371.99     36.37 o 
  -2   9   2       13.21       19.82      7.63 o 
  -1   9   2      888.65      983.68     67.18 o 
   0   9   2      524.54      494.37     45.98 o 
   1   9   2      755.49      731.00     56.68 o 
   2   9   2      465.74      492.98     48.26 o 
   3   9   2       31.73       30.62     13.67 o 
   4   9   2      130.64      123.37     27.35 o 
   5   9   2     1399.41     1450.40    119.80 o 
   6   9   2     2104.60     2126.11     84.03 o 
   7   9   2      508.82      521.82     51.73 o 
   8   9   2      167.33      188.77     45.28 o 
   9   9   2       24.55       19.42     23.78 o 
  -9  10   2     2255.41     2371.36     93.05 o 
  -8  10   2     3752.64     3743.98    180.64 o 
  -7  10   2     5483.74     5806.17    218.50 o 
  -6  10   2      777.74      826.62     57.77 o 
  -5  10   2     3861.98     3564.82    194.22 o 
  -4  10   2     2942.48     2988.60    244.06 o 
  -3  10   2      615.55      655.99     63.42 o 
  -2  10   2     3848.00     3875.47    149.73 o 
  -1  10   2     3052.64     3344.44    135.56 o 
   0  10   2     6044.04     6670.45    335.13 o 
   1  10   2     8729.03     9207.49    229.50 o 
   2  10   2    12389.40    11111.93    373.18 o 
   3  10   2    15947.78    15231.96    427.98 o 
   4  10   2     3846.31     4093.57    161.72 o 
   5  10   2     5500.96     5428.33    164.89 o 
   6  10   2     5720.60     6029.32    158.55 o 
   7  10   2     1787.69     1775.23    128.32 o 
   8  10   2     3076.18     3067.58    167.07 o 
   9  10   2     1355.46     1224.18     86.21 o 
  -9  11   2       12.95       55.29     23.58 o 
  -8  11   2     1383.90     1356.07     71.64 o 
  -7  11   2      133.57      102.56     22.30 o 
  -6  11   2      690.83      651.23     56.28 o 
  -5  11   2       10.96        0.40     16.65 o 
  -4  11   2      239.67      273.59     41.32 o 
  -3  11   2       32.70       38.94     22.39 o 
  -2  11   2       70.61       84.92     20.81 o 
  -1  11   2       47.95       53.21     16.75 o 
   0  11   2        8.77       14.07     11.89 o 
   1  11   2        0.06        5.95     10.90 o 
   2  11   2      323.88      351.68     37.26 o 
   3  11   2      669.91      699.59     54.80 o 
   4  11   2      196.02      179.55     26.56 o 
   5  11   2      103.16       94.53     20.61 o 
   6  11   2       10.08        0.99     16.55 o 
   7  11   2       73.72       78.18     30.72 o 
   8  11   2       16.32      -10.90     44.10 o 
   9  11   2       46.61       12.98     13.08 o 
  -8  12   2       47.13       53.81     27.45 o 
  -7  12   2     5612.58     5563.79    266.66 o 
  -6  12   2        6.57        1.19     25.17 o 
  -5  12   2     6852.37     7555.73    231.18 o 
  -4  12   2      274.80      198.38     30.72 o 
  -3  12   2     4003.28     3718.41    115.44 o 
  -2  12   2      915.78      995.37     78.88 o 
  -1  12   2     8483.92     8565.08    178.76 o 
   0  12   2       14.95       26.95     15.46 o 
   1  12   2    14829.01    14188.13    560.56 o 
   2  12   2       92.90       64.31     17.04 o 
   3  12   2     8835.48     9050.33    367.43 o 
   4  12   2      686.61      757.75     57.18 o 
   5  12   2    16039.36    17429.81    966.14 o 
   6  12   2       11.17       22.00     22.69 o 
   7  12   2     4233.51     4550.88    135.06 o 
   8  12   2      114.74      105.83     25.27 o 
  -8  13   2      191.83      216.22     32.50 o 
  -7  13   2      889.98      926.11     61.63 o 
  -6  13   2       36.59       24.08     24.08 o 
  -5  13   2       16.81        4.76     23.29 o 
  -4  13   2      107.89      120.40     33.29 o 
  -3  13   2       68.86       67.98     15.56 o 
  -2  13   2     1170.71     1090.80     56.58 o 
  -1  13   2       96.06       78.38     13.18 o 
   0  13   2     1258.40     1293.05     59.06 o 
   1  13   2      736.81      711.58     43.70 o 
   2  13   2     1242.16     1146.59     47.96 o 
   3  13   2        2.96        7.73      9.71 o 
   4  13   2       64.43       60.45     16.05 o 
   5  13   2       14.90       25.86     16.15 o 
   6  13   2       40.69       31.02     15.76 o 
   7  13   2      497.66      475.94     37.95 o 
   8  13   2       49.71       26.85     18.13 o 
  -7  14   2     3984.92     4244.59    122.48 o 
  -6  14   2      614.87      520.92    136.25 o 
  -5  14   2     4514.79     4573.87    194.71 o 
  -4  14   2     3052.39     2960.36    130.40 o 
  -3  14   2     4998.32     5137.10    136.05 o 
  -2  14   2     2885.32     2432.10    105.14 o 
  -1  14   2     3584.36     3622.59    126.14 o 
   0  14   2     2183.57     2080.43    113.36 o 
   1  14   2     1178.03     1162.05     67.28 o 
   2  14   2     2434.63     2266.82     97.70 o 
   3  14   2     5183.59     5063.38    190.16 o 
   4  14   2     2850.62     2730.76    153.20 o 
   5  14   2     2907.28     3031.21    126.64 o 
   6  14   2     2092.76     2195.87     86.51 o 
   7  14   2     1446.21     1503.12     58.66 o 
  -7  15   2       11.29       22.69     13.38 o 
  -6  15   2      498.75      539.75     43.40 o 
  -5  15   2      376.86      355.34     50.34 o 
  -4  15   2        6.63       32.80     15.06 o 
  -3  15   2      194.57      195.11     31.41 o 
  -2  15   2      220.93      218.40     35.47 o 
  -1  15   2       88.51       73.63     21.60 o 
   0  15   2     1515.75     1508.97     78.18 o 
   1  15   2      313.30      329.97     42.31 o 
   2  15   2      195.72      199.47     28.24 o 
   3  15   2       39.16       40.03     14.17 o 
   4  15   2       93.77       92.35     27.35 o 
   5  15   2       22.61       27.84     18.03 o 
   6  15   2       87.13       77.99     15.06 o 
  -6  16   2     2806.54     3070.25    173.71 o 
  -5  16   2       76.55       85.42     21.11 o 
  -4  16   2     7259.66     7648.48    229.20 o 
  -3  16   2       97.93      111.58     26.75 o 
  -2  16   2     6436.82     6860.60    251.49 o 
  -1  16   2      107.02      129.51     27.25 o 
   0  16   2     5662.73     5347.97    213.05 o 
   1  16   2       11.89       19.22     22.00 o 
   2  16   2     2085.43     1870.75     95.23 o 
   3  16   2      621.93      598.91     50.93 o 
   4  16   2     2408.27     2261.67    121.39 o 
   5  16   2       79.88       67.18     19.03 o 
   6  16   2     2452.26     2202.31    131.40 o 
  -5  17   2      236.32      274.29     33.69 o 
  -4  17   2      483.86      454.53     39.44 o 
  -3  17   2      163.68      161.32     26.95 o 
  -2  17   2      289.91      297.67     47.96 o 
  -1  17   2        3.52       31.41     23.78 o 
   0  17   2      113.47      144.48     28.04 o 
   1  17   2      134.62      113.36     20.31 o 
   2  17   2       76.09       62.23     15.95 o 
   3  17   2       27.33       46.67     16.05 o 
   4  17   2       61.45       33.10     11.69 o 
   5  17   2        2.83       -7.33     12.29 o 
  -3  18   2     2741.32     2727.99    101.07 o 
  -2  18   2     2261.75     2181.90    125.55 o 
  -1  18   2     3590.79     3668.57    147.75 o 
   0  18   2     2630.12     2545.86    135.85 o 
   1  18   2      973.97      937.80     55.00 o 
   2  18   2     2711.60     2690.43     91.96 o 
   3  18   2      238.30      217.11     23.39 o 
  -1  19   2      122.19      123.96     22.10 o 
   0  19   2        4.95       14.86     13.58 o 
   1  19   2      406.71      330.27     34.09 o 
 -11   0   3     2235.59     1961.62    140.21 o 
  -9   0   3    12810.35    11276.92    370.11 o 
  -7   0   3    10967.01    10905.52    343.65 o 
  -5   0   3    23166.21    22923.45    782.23 o 
  -3   0   3    17462.81    17268.78    669.76 o 
  -1   0   3     3504.84     3420.94    135.26 o 
   1   0   3    36661.77    34010.10   5556.76 o 
   3   0   3    26738.70    25526.98    450.47 o 
   5   0   3    29811.38    30341.83    478.12 o 
   7   0   3    23700.36    23612.62    807.40 o 
   9   0   3     7096.93     6616.84    447.99 o 
  11   0   3     1523.32     2155.84    153.89 o 
 -11   1   3      132.50       67.88     27.05 o 
 -10   1   3      621.45      562.94    140.81 o 
  -9   1   3      496.51      483.67     87.10 o 
  -8   1   3     1243.50     1243.50     95.92 o 
  -7   1   3     1119.42     1121.42     85.52 o 
  -6   1   3     3157.48     3067.58    109.20 o 
  -5   1   3      614.70      479.01     37.26 o 
  -4   1   3      210.84      279.04     20.41 o 
  -3   1   3      204.87      198.78     14.96 o 
  -2   1   3       75.91       93.84      8.13 o 
  -1   1   3    16148.76    16521.63    255.56 o 
   0   1   3      510.19      732.88     26.56 o 
   1   1   3     4986.22     5262.16    105.14 o 
   2   1   3     5489.40     5351.54    154.29 o 
   3   1   3     1159.70     1203.47     40.92 o 
   4   1   3       26.93       55.09      8.72 o 
   5   1   3       75.54       91.07     13.48 o 
   6   1   3       43.21       43.10     13.87 o 
   7   1   3      505.41      529.25     60.64 o 
   8   1   3      164.51      170.73     25.17 o 
   9   1   3      705.36      596.04     77.19 o 
  10   1   3        1.61       25.27     25.27 o 
  11   1   3        9.46      545.30     91.16 o 
 -11   2   3      631.29      666.89     82.64 o 
 -10   2   3     3807.02     3646.57   1265.20 o 
  -9   2   3     2178.24     1978.07    354.75 o 
  -8   2   3     6237.11     5808.94    361.68 o 
  -7   2   3     7315.75     7678.21    295.79 o 
  -6   2   3     8933.58     8709.26    293.01 o 
  -5   2   3    16102.90    16379.83    607.63 o 
  -4   2   3     7076.65     7307.41    129.91 o 
  -3   2   3     8112.84     7572.58    105.73 o 
  -2   2   3    15506.94    15373.86    155.97 o 
  -1   2   3    16572.08    15842.66    298.36 o 
   0   2   3    13255.99    12220.17    179.36 o 
   1   2   3     8071.91     7918.41    135.95 o 
   2   2   3    13947.10    12442.13    191.25 o 
   3   2   3    28273.34    28895.69    612.98 o 
   4   2   3    21893.74    21243.54    269.33 o 
   5   2   3     5956.05     5620.18    112.07 o 
   6   2   3    13526.71    13436.52    309.26 o 
   7   2   3     5602.18     5702.52    205.12 o 
   8   2   3     5216.04     5437.55    174.20 o 
   9   2   3     3232.34     3043.10    152.11 o 
  10   2   3     1660.82     1689.71     85.12 o 
  11   2   3     1824.63     2474.91    176.98 o 
 -11   3   3      499.15      383.09     64.81 o 
 -10   3   3      343.56      256.05    157.36 o 
  -9   3   3      930.30      910.75    186.79 o 
  -8   3   3       33.50       34.58     16.85 o 
  -7   3   3     1318.34     1338.83     95.52 o 
  -6   3   3      192.20      183.02     32.40 o 
  -5   3   3      795.69      786.29     50.93 o 
  -4   3   3     1522.18     1484.99     61.93 o 
  -3   3   3     4873.25     4866.19     93.54 o 
  -2   3   3      409.12      471.58     17.74 o 
  -1   3   3     3902.41     4231.41    156.37 o 
   0   3   3     1367.81     1441.58     57.27 o 
   1   3   3     1510.52     1588.93    105.83 o 
   2   3   3     4339.39     4166.60     52.52 o 
   3   3   3       36.25       48.36      8.32 o 
   4   3   3    10777.16    10927.32    260.21 o 
   5   3   3      865.84      814.24     44.89 o 
   6   3   3     1244.06     1300.48     63.72 o 
   7   3   3      713.99      848.12     75.41 o 
   8   3   3     2272.42     2432.70    130.40 o 
   9   3   3       85.76       50.83     16.85 o 
  10   3   3       91.47      126.34     68.77 o 
  11   3   3        0.24      694.93    104.64 o 
 -10   4   3     3909.29     3804.22    194.81 o 
  -9   4   3      374.41      398.35     82.15 o 
  -8   4   3     5273.14     5180.21    415.89 o 
  -7   4   3       57.95       82.44     29.03 o 
  -6   4   3    12524.19    11790.21    755.37 o 
  -5   4   3     1443.27     1487.27     86.80 o 
  -4   4   3    23216.70    23379.27    369.91 o 
  -3   4   3     2533.85     2339.95     78.08 o 
  -2   4   3    41323.84    45642.66   1011.23 o 
  -1   4   3       69.19      146.26     17.84 o 
   0   4   3    49204.67    43300.33    765.09 o 
   1   4   3     1484.16     1368.45     33.20 o 
   2   4   3    19610.02    20371.94    500.41 o 
   3   4   3      360.86      401.92     28.93 o 
   4   4   3    16842.76    17141.55    334.14 o 
   5   4   3      218.34      244.46     25.47 o 
   6   4   3     7589.33     7874.01    171.13 o 
   7   4   3      208.18      294.30     82.74 o 
   8   4   3     5849.93     5391.77    174.00 o 
   9   4   3       98.67       58.56     24.28 o 
  10   4   3     6022.50     6260.11    171.73 o 
 -10   5   3       49.66       92.35     94.14 o 
  -9   5   3       49.21       65.00     39.93 o 
  -8   5   3     1288.54     1395.41     81.65 o 
  -7   5   3      184.16      160.03     34.19 o 
  -6   5   3      325.19      442.94     68.17 o 
  -5   5   3      357.36      372.88     43.50 o 
  -4   5   3       30.56       23.29      9.22 o 
  -3   5   3      420.57      454.04     30.92 o 
  -2   5   3      527.28      543.02     32.40 o 
  -1   5   3     4775.36     4979.45    128.92 o 
   0   5   3     1540.51     1639.77     51.23 o 
   1   5   3     4009.24     4484.88    101.97 o 
   2   5   3     1383.05     1358.25     41.42 o 
   3   5   3     2428.63     2449.94     91.46 o 
   4   5   3        4.13        6.34     11.20 o 
   5   5   3       88.50      110.98     24.08 o 
   6   5   3       54.08       39.14     17.24 o 
   7   5   3        4.75       10.90     11.40 o 
   8   5   3     1080.30      940.08     78.28 o 
   9   5   3       34.24       30.92     19.03 o 
  10   5   3       95.35      114.35     30.72 o 
 -10   6   3     2417.86     2526.93    144.97 o 
  -9   6   3     1842.51     1908.31    189.56 o 
  -8   6   3     1517.31     1460.51     91.36 o 
  -7   6   3     1532.18     1533.34     83.14 o 
  -6   6   3     3192.09     3142.49    246.14 o 
  -5   6   3     4329.22     4401.94    139.32 o 
  -4   6   3     5430.31     5381.36    126.34 o 
  -3   6   3    13781.44    13395.79    231.08 o 
  -2   6   3    17857.78    18030.30    396.47 o 
  -1   6   3    34770.19    34047.36    679.77 o 
   0   6   3    14562.24    15702.74    356.43 o 
   1   6   3    15570.76    13419.77    236.14 o 
   2   6   3     6112.10     5627.21    215.82 o 
   3   6   3     7592.94     8383.54    265.96 o 
   4   6   3     2847.08     2678.54    184.71 o 
   5   6   3      183.04      103.85     39.83 o 
   6   6   3     6123.07     7122.90    262.79 o 
   7   6   3     2642.46     2719.96     94.34 o 
   8   6   3     2361.42     2567.07    214.63 o 
   9   6   3     4881.25     5060.90    156.37 o 
  10   6   3     3467.08     3595.74    125.35 o 
 -10   7   3      415.66      519.14     93.74 o 
  -9   7   3      211.44      231.58     65.50 o 
  -8   7   3      304.14      292.52     47.76 o 
  -7   7   3       16.25       26.85     11.99 o 
  -6   7   3       80.07       49.05     18.83 o 
  -5   7   3     1451.13     1441.78     98.30 o 
  -4   7   3      578.50      543.62     38.45 o 
  -3   7   3      674.39      589.59     36.86 o 
  -2   7   3     3341.29     3375.06    104.74 o 
  -1   7   3      793.83      881.12     66.79 o 
   0   7   3       38.44       56.98     13.87 o 
   1   7   3      253.80      287.07     23.29 o 
   2   7   3      878.65     1092.68     81.26 o 
   3   7   3     1481.62     1536.02    175.99 o 
   4   7   3      410.53      342.26     42.81 o 
   5   7   3      175.71      170.93     38.35 o 
   6   7   3       20.45       16.55     14.67 o 
   7   7   3     1425.04     1335.26     73.72 o 
   8   7   3        0.88       -4.95     23.78 o 
   9   7   3      293.04      331.86     88.59 o 
  10   7   3       50.76       74.72     23.88 o 
 -10   8   3      470.72      618.83     59.45 o 
  -9   8   3     7278.04     7808.12    283.01 o 
  -8   8   3       86.06       44.49     23.98 o 
  -7   8   3     4215.85     4444.55    181.93 o 
  -6   8   3      785.49      840.00     63.22 o 
  -5   8   3     9087.28     9020.40    323.43 o 
  -4   8   3     1109.42     1129.84     63.91 o 
  -3   8   3    11352.55    11363.03    243.96 o 
  -2   8   3      245.23      269.53     27.84 o 
  -1   8   3    23778.62    24072.41    527.96 o 
   0   8   3      351.56      493.77     45.58 o 
   1   8   3    23104.62    22228.32    454.33 o 
   2   8   3      406.38      436.20     46.28 o 
   3   8   3    17452.88    17791.39    912.73 o 
   4   8   3        2.72       33.99     16.75 o 
   5   8   3     8564.84     8287.03    378.23 o 
   6   8   3       30.43       31.81     13.58 o 
   7   8   3     4733.53     4608.85    156.86 o 
   8   8   3      132.65      199.87     46.87 o 
   9   8   3     7936.58     8136.51    221.57 o 
  10   8   3       60.78       90.67     39.34 o 
  -9   9   3      336.06      335.33     57.27 o 
  -8   9   3      477.95      505.07     48.95 o 
  -7   9   3      541.71      510.82     58.66 o 
  -6   9   3     2364.36     2292.19    118.32 o 
  -5   9   3        0.16       48.06     33.99 o 
  -4   9   3     2300.14     2234.91     91.96 o 
  -3   9   3       83.05      120.89     24.28 o 
  -2   9   3     2748.59     2932.71    166.97 o 
  -1   9   3        2.51        6.34     13.18 o 
   0   9   3     1385.83     1621.63     85.42 o 
   1   9   3      484.93      476.04     45.48 o 
   2   9   3      317.43      316.30     39.74 o 
   3   9   3     8395.66     8573.30    233.06 o 
   4   9   3       92.51       75.61     24.08 o 
   5   9   3        0.20       -4.86     20.51 o 
   6   9   3      292.94      297.67     34.29 o 
   7   9   3      547.48      603.47     79.67 o 
   8   9   3      128.78      111.97     38.05 o 
   9   9   3      525.73      498.53     59.36 o 
  -9  10   3     4488.95     4462.98    182.72 o 
  -8  10   3     3574.57     3556.20    169.84 o 
  -7  10   3     2750.59     3146.45    284.00 o 
  -6  10   3     5812.80     5675.47    176.38 o 
  -5  10   3     3751.11     3972.08    163.40 o 
  -4  10   3     4329.12     4420.18    186.59 o 
  -3  10   3     2563.88     2506.52    119.60 o 
  -2  10   3     1796.26     1807.53    116.43 o 
  -1  10   3     4581.80     4834.68    139.62 o 
   0  10   3     1159.24     1301.47     81.16 o 
   1  10   3     8315.96     7841.91    477.52 o 
   2  10   3     6768.98     6394.18    249.41 o 
   3  10   3     7433.40     6891.22    266.16 o 
   4  10   3     7958.61     8256.61    322.05 o 
   5  10   3     5204.19     5490.66    145.57 o 
   6  10   3     7389.69     7436.13    201.06 o 
   7  10   3     4433.98     4790.88    222.36 o 
   8  10   3     1978.76     2138.89    136.05 o 
   9  10   3     2655.12     2782.39    129.71 o 
  -9  11   3      741.78      753.79     84.82 o 
  -8  11   3      320.49      247.83     33.69 o 
  -7  11   3     1420.69     1512.73    115.64 o 
  -6  11   3       60.39       36.17     23.29 o 
  -5  11   3     2150.12     2124.13    100.97 o 
  -4  11   3      108.98      107.71     21.01 o 
  -3  11   3      303.18      235.14     37.85 o 
  -2  11   3      630.71      546.89     55.00 o 
  -1  11   3       30.12       16.45     13.58 o 
   0  11   3      212.89      225.14     37.75 o 
   1  11   3      461.66      502.99     44.00 o 
   2  11   3        9.24        4.86     13.48 o 
   3  11   3      336.32      397.56     64.81 o 
   4  11   3       37.54       22.89      8.82 o 
   5  11   3        6.08        4.36     14.07 o 
   6  11   3       80.63       67.78     31.02 o 
   7  11   3       17.40       21.01     16.94 o 
   8  11   3      159.77      125.75     33.39 o 
   9  11   3       51.03       36.27     18.13 o 
  -8  12   3     3542.99     3732.48    116.93 o 
  -7  12   3       88.74       70.55     16.35 o 
  -6  12   3     7795.49     8857.00    301.54 o 
  -5  12   3        9.65        9.81     24.18 o 
  -4  12   3     8107.98     8264.83    186.29 o 
  -3  12   3       16.74       27.15     12.58 o 
  -2  12   3     3893.37     3948.30    170.34 o 
  -1  12   3      669.60      701.17     47.86 o 
   0  12   3     3157.33     2935.09    111.18 o 
   1  12   3      184.06      199.57     34.19 o 
   2  12   3     4568.69     4435.54    151.91 o 
   3  12   3      266.07      284.10     27.75 o 
   4  12   3    14814.17    15146.64    288.75 o 
   5  12   3      545.88      576.91     49.15 o 
   6  12   3     9756.51    10425.52    323.73 o 
   7  12   3        1.86       15.26     12.29 o 
   8  12   3     5263.47     5570.93    222.46 o 
  -8  13   3      198.18      146.75     25.66 o 
  -7  13   3      322.72      387.35     38.55 o 
  -6  13   3      612.33      586.42     68.67 o 
  -5  13   3      146.31      144.18     35.28 o 
  -4  13   3      597.16      593.06     50.04 o 
  -3  13   3      101.82      124.36     24.38 o 
  -2  13   3       86.74       98.20     17.34 o 
  -1  13   3      169.34      159.44     19.32 o 
   0  13   3       14.46       23.78     14.17 o 
   1  13   3     1872.05     1772.35     63.72 o 
   2  13   3      423.76      429.86     29.13 o 
   3  13   3       33.12       15.66     14.27 o 
   4  13   3      594.19      606.34     50.83 o 
   5  13   3      164.44      172.82     32.90 o 
   6  13   3        2.92       -2.97     12.88 o 
   7  13   3       29.37       20.81     13.48 o 
   8  13   3      299.03      306.09     34.48 o 
  -7  14   3      823.84      912.24     52.22 o 
  -6  14   3     3107.09     3213.24    285.88 o 
  -5  14   3     2845.01     2993.36    375.26 o 
  -4  14   3     5542.79     5507.51    154.58 o 
  -3  14   3     2358.77     2341.93    119.90 o 
  -2  14   3     3932.20     3807.59    133.28 o 
  -1  14   3     4630.60     4484.59    187.18 o 
   0  14   3     2738.01     2781.80    106.72 o 
   1  14   3     1872.13     1837.16     99.79 o 
   2  14   3     2788.21     2686.57    103.65 o 
   3  14   3     3152.99     2821.24    155.38 o 
   4  14   3     2751.44     2667.64    148.64 o 
   5  14   3     2860.28     2478.08    120.10 o 
   6  14   3     2663.29     2805.48    114.95 o 
   7  14   3     2076.12     2073.39     76.50 o 
  -6  15   3       85.38       43.01     16.25 o 
  -5  15   3      294.22      328.09     47.56 o 
  -4  15   3       36.46       15.56     16.75 o 
  -3  15   3       75.19       81.55     25.66 o 
  -2  15   3     1269.87     1208.82    100.58 o 
  -1  15   3       26.05       12.39     17.94 o 
   0  15   3      299.25      314.32     42.01 o 
   1  15   3      809.89      732.19     62.23 o 
   2  15   3       70.16      107.51     20.51 o 
   3  15   3      435.34      410.24     57.47 o 
   4  15   3       97.70       74.52     19.12 o 
   5  15   3       51.99       19.42     12.68 o 
   6  15   3        6.62        1.68      8.62 o 
  -6  16   3      246.34      211.66     27.45 o 
  -5  16   3     3384.33     3537.77    190.16 o 
  -4  16   3      241.14      291.63     29.43 o 
  -3  16   3     4048.61     4261.04    222.86 o 
  -2  16   3        0.59       25.76     21.60 o 
  -1  16   3     9485.96     9514.67    242.58 o 
   0  16   3      217.48      212.06     34.48 o 
   1  16   3     7634.99     8078.83    285.38 o 
   2  16   3        6.06        6.24     10.90 o 
   3  16   3     1550.03     1474.09    100.28 o 
   4  16   3      362.79      280.63     40.92 o 
   5  16   3     2412.60     2514.94    112.17 o 
  -5  17   3       30.37       46.77     20.02 o 
  -4  17   3      133.24       97.31     15.36 o 
  -3  17   3      194.53      193.43     28.24 o 
  -2  17   3      310.58      413.31     53.61 o 
  -1  17   3      266.47      320.66     55.39 o 
   0  17   3       67.99       75.90     27.84 o 
   1  17   3        1.35       19.42     13.77 o 
   2  17   3      319.90      272.20     31.21 o 
   3  17   3       47.68       61.93     16.05 o 
   4  17   3        2.32       -1.19     11.89 o 
   5  17   3        5.70       -8.13     15.66 o 
  -3  18   3     1420.33     1289.38     69.76 o 
  -2  18   3     1658.12     1590.12     79.47 o 
  -1  18   3     1473.28     1483.10     71.35 o 
   0  18   3     3251.10     3019.02    137.14 o 
   1  18   3     2054.35     2344.31    104.94 o 
   2  18   3     1606.08     1661.27     67.68 o 
   3  18   3     2320.35     2352.14    141.01 o 
   0  19   3       71.45       68.57     20.61 o 
 -10   0   4     2781.42     2418.73   1127.86 o 
  -8   0   4     6035.03     5850.56    247.73 o 
  -6   0   4    24837.86    24745.74    806.61 o 
  -4   0   4    29152.46    27450.44    525.19 o 
  -2   0   4    26770.54    28087.01    624.08 o 
   0   0   4     1046.11      929.88     43.40 o 
   2   0   4     2002.88     1943.28     55.39 o 
   4   0   4    22723.57    23204.37    433.72 o 
   6   0   4    29658.17    30780.02    972.58 o 
   8   0   4    12163.10    12749.52    536.09 o 
  10   0   4     4280.86     4247.86    160.83 o 
 -10   1   4       55.95       61.04     44.99 o 
  -9   1   4      568.21      595.34    120.99 o 
  -8   1   4       82.62      120.99     21.01 o 
  -7   1   4     7056.88     7114.38    228.80 o 
  -6   1   4      896.34      872.10     58.17 o 
  -5   1   4     6681.27     6715.43    155.28 o 
  -4   1   4       59.60      108.41     14.17 o 
  -3   1   4     1437.63     1475.08     51.73 o 
  -2   1   4    21397.80    21700.26    418.76 o 
  -1   1   4      101.59      108.01      8.52 o 
   0   1   4       14.79       35.87      5.95 o 
   1   1   4       22.40      100.18     14.27 o 
   2   1   4     3081.17     3010.60    105.04 o 
   3   1   4     3643.32     3702.75     85.12 o 
   4   1   4      592.14      596.13     31.41 o 
   5   1   4      920.31      918.28     42.41 o 
   6   1   4      554.56      592.67     56.78 o 
   7   1   4       15.08       -4.06     22.30 o 
   8   1   4     1663.43     1672.67     94.93 o 
   9   1   4       81.56      100.58     26.36 o 
  10   1   4       22.70       75.21     33.59 o 
 -10   2   4      810.63      528.26    179.36 o 
  -9   2   4     3567.16     3286.07    423.52 o 
  -8   2   4     2053.24     1892.05    235.24 o 
  -7   2   4     4730.67     4646.11    182.72 o 
  -6   2   4     5737.20     5591.74    248.82 o 
  -5   2   4     7487.81     7134.00    189.26 o 
  -4   2   4    11855.49    11134.92    172.22 o 
  -3   2   4    10398.22     9963.66    251.00 o 
  -2   2   4    26263.82    27904.58   1052.85 o 
  -1   2   4      160.76      247.83     14.37 o 
   0   2   4     4352.59     4986.88    102.66 o 
   1   2   4     2943.23     2728.19     53.81 o 
   2   2   4    11326.37    10724.88    173.71 o 
   3   2   4    14259.83    14399.88    215.62 o 
   4   2   4     4780.59     4587.84     90.07 o 
   5   2   4     9269.07     8830.94    166.77 o 
   6   2   4     8194.60     8343.71    215.03 o 
   7   2   4     7415.61     7157.58    370.21 o 
   8   2   4     4449.64     4515.60    168.16 o 
   9   2   4     3235.96     3123.27    160.73 o 
  10   2   4     2502.65     2377.40     99.98 o 
 -10   3   4      944.46      783.02    432.14 o 
  -9   3   4      111.03      178.76     57.47 o 
  -8   3   4       29.96       92.25     29.33 o 
  -7   3   4     1196.83     1423.75    129.02 o 
  -6   3   4      893.58      839.60     69.17 o 
  -5   3   4       12.61       25.96     13.48 o 
  -4   3   4      722.71      711.38     44.19 o 
  -3   3   4     1225.54     1297.80     47.56 o 
  -2   3   4     2468.46     2490.37     70.06 o 
  -1   3   4     5884.12     5893.57    268.44 o 
   0   3   4     1223.85     1321.98     68.27 o 
   1   3   4       21.24       27.25      5.45 o 
   2   3   4     1591.01     1683.37     67.18 o 
   3   3   4    13360.24    13335.15    354.45 o 
   4   3   4     1148.31     1212.09     50.24 o 
   5   3   4     4962.27     5186.06    113.66 o 
   6   3   4      185.94      213.05     29.53 o 
   7   3   4       36.20       28.54     16.85 o 
   8   3   4      503.88      420.35     41.72 o 
   9   3   4      855.91      805.42     83.24 o 
  10   3   4       65.26      101.37     26.66 o 
 -10   4   4      109.19       57.77    109.20 o 
  -9   4   4     6699.82     6115.34    743.88 o 
  -8   4   4      386.21      355.74     55.59 o 
  -7   4   4     2833.14     2764.06    109.69 o 
  -6   4   4      189.08      233.06     50.04 o 
  -5   4   4     9127.17     8942.81    245.05 o 
  -4   4   4     2191.97     2055.36     81.35 o 
  -3   4   4    14118.94    13054.72    222.96 o 
  -2   4   4      218.19      251.59     23.19 o 
  -1   4   4    28640.40    26916.04    475.74 o 
   0   4   4      176.51      206.51     12.29 o 
   1   4   4    50542.65    57889.88    952.67 o 
   2   4   4       69.54      123.67     13.28 o 
   3   4   4    17971.46    18805.30    296.48 o 
   4   4   4       34.42       78.38     14.96 o 
   5   4   4    11294.31    11929.33    368.42 o 
   6   4   4       82.34       64.01     19.03 o 
   7   4   4     2953.37     3100.08    100.97 o 
   8   4   4      445.23      339.29     48.06 o 
   9   4   4     6110.94     5778.03    172.22 o 
  10   4   4       14.34      -18.13     21.40 o 
 -10   5   4     1927.36     1963.70    188.17 o 
  -9   5   4      209.17      210.67     41.12 o 
  -8   5   4       71.56       55.09     17.34 o 
  -7   5   4      283.22      267.75     38.15 o 
  -6   5   4        7.47       -0.50     22.10 o 
  -5   5   4       27.52       35.18     17.84 o 
  -4   5   4       19.14       20.51      9.61 o 
  -3   5   4      672.04      692.75     44.89 o 
  -2   5   4     1731.84     1867.78     80.07 o 
  -1   5   4     2631.56     2655.46    115.94 o 
   0   5   4     4085.85     4206.73    122.08 o 
   1   5   4      231.20      227.51     17.34 o 
   2   5   4     3783.88     3675.90     95.52 o 
   3   5   4     2556.15     2815.19     84.53 o 
   4   5   4       24.39       30.82     12.78 o 
   5   5   4     2077.63     2190.12     90.87 o 
   6   5   4      495.46      476.53     51.73 o 
   7   5   4      101.55       73.43     19.12 o 
   8   5   4      368.33      308.87     56.88 o 
   9   5   4       59.46       47.86     18.03 o 
  10   5   4       11.44       15.66     16.05 o 
 -10   6   4     1589.84     1617.27    121.19 o 
  -9   6   4     3130.66     3069.16    145.17 o 
  -8   6   4     2265.94     2142.16    154.38 o 
  -7   6   4     4343.79     4438.11    161.12 o 
  -6   6   4     1898.83     1852.71    142.69 o 
  -5   6   4     3953.80     3763.89    248.92 o 
  -4   6   4     3107.36     3181.43     97.31 o 
  -3   6   4     1469.21     1222.00     63.91 o 
  -2   6   4    10526.06     9554.51    279.24 o 
  -1   6   4    34637.40    34477.82    508.93 o 
   0   6   4    17060.98    16961.11    373.38 o 
   1   6   4    19086.86    21325.29    394.98 o 
   2   6   4    17776.17    16690.19    448.49 o 
   3   6   4     8996.88     9035.37    210.77 o 
   4   6   4     3343.75     3327.99    127.83 o 
   5   6   4     4661.92     5364.22    210.07 o 
   6   6   4     1255.03     1290.47     87.89 o 
   7   6   4     3429.73     3195.70    103.15 o 
   8   6   4      720.06      682.74     65.00 o 
   9   6   4     1998.45     2056.55    109.69 o 
  10   6   4     1543.60     1728.85    102.16 o 
 -10   7   4      123.37       61.24     22.00 o 
  -9   7   4      880.98      850.40     74.42 o 
  -8   7   4       31.35       10.90     18.43 o 
  -7   7   4      370.38      407.76     45.88 o 
  -6   7   4        9.63       -5.75     29.43 o 
  -5   7   4       12.23       13.18     11.40 o 
  -4   7   4     1881.72     1830.42     74.22 o 
  -3   7   4      771.34      817.41     44.89 o 
  -2   7   4     1320.02     1284.42     54.80 o 
  -1   7   4     2273.67     2368.29    215.33 o 
   0   7   4     3524.70     3987.64    255.66 o 
   1   7   4     1415.59     1461.01     57.77 o 
   2   7   4     1351.35     1602.61    130.21 o 
   3   7   4      999.37      892.91     78.38 o 
   4   7   4      339.20      371.20     54.10 o 
   5   7   4     1172.38     1225.17    105.73 o 
   6   7   4      274.87      336.51     48.06 o 
   7   7   4       70.27       34.09     14.96 o 
   8   7   4      624.74      631.31     65.10 o 
   9   7   4       10.47      -28.34     28.34 o 
  10   7   4      569.90      593.46     67.98 o 
 -10   8   4     4040.52     4093.47    196.99 o 
  -9   8   4      732.82      782.13     66.69 o 
  -8   8   4     7501.13     6243.76    270.32 o 
  -7   8   4      781.77      885.88     67.68 o 
  -6   8   4     7514.95     7418.49    248.42 o 
  -5   8   4        4.67        8.92     17.54 o 
  -4   8   4     5492.31     5579.25    152.70 o 
  -3   8   4      735.41      743.09     48.95 o 
  -2   8   4     7658.93     7580.50    294.20 o 
  -1   8   4       23.11       59.65     20.21 o 
   0   8   4    19124.79    19879.25    444.23 o 
   1   8   4       13.89       15.36     11.40 o 
   2   8   4    20125.95    20323.88    915.80 o 
   3   8   4       73.10      124.16     30.42 o 
   4   8   4     9607.01    10013.90    321.55 o 
   5   8   4      400.85      402.31     62.03 o 
   6   8   4     4198.03     3997.95    170.93 o 
   7   8   4      136.09      107.91     24.97 o 
   8   8   4     7362.98     7391.93    227.42 o 
   9   8   4        2.00       -7.04     35.87 o 
  -9   9   4       52.90       49.15     17.94 o 
  -8   9   4      159.77      174.00     29.03 o 
  -7   9   4      558.70      579.19     74.22 o 
  -6   9   4     1375.58     1457.93     96.81 o 
  -5   9   4      484.83      547.58     76.60 o 
  -4   9   4       45.76       46.37     14.37 o 
  -3   9   4     3290.60     3330.67    211.56 o 
  -2   9   4     1385.41     1455.95     86.21 o 
  -1   9   4      757.82      759.64     61.54 o 
   0   9   4       22.50       19.03     13.08 o 
   1   9   4       13.75       14.37     12.09 o 
   2   9   4      128.82      135.06     27.35 o 
   3   9   4       10.23       42.71     39.24 o 
   4   9   4     1966.90     1906.52    127.23 o 
   5   9   4      273.06      286.08     34.68 o 
   6   9   4      132.61      159.44     27.94 o 
   7   9   4       10.90       37.46     26.56 o 
   8   9   4      312.03      286.18     53.11 o 
   9   9   4      422.81      382.20     49.35 o 
  -9  10   4     1660.14     1447.13     97.31 o 
  -8  10   4     3922.15     3890.33    219.98 o 
  -7  10   4     3399.96     3456.81    180.74 o 
  -6  10   4     5053.89     5242.64    187.98 o 
  -5  10   4     4950.65     5075.17    142.59 o 
  -4  10   4     4705.71     4603.10    240.89 o 
  -3  10   4     2558.42     2522.87    121.68 o 
  -2  10   4     3312.25     3000.59    128.42 o 
  -1  10   4     7947.37     8274.14    331.86 o 
   0  10   4     2251.58     2145.53     89.18 o 
   1  10   4     2288.61     2452.71    110.59 o 
   2  10   4     5430.38     5382.95    239.41 o 
   3  10   4     2892.08     2834.12    158.15 o 
   4  10   4     8563.26    10144.50   1051.46 o 
   5  10   4     3588.23     3650.24    132.68 o 
   6  10   4     3938.44     4238.54    312.14 o 
   7  10   4     6777.70     6806.50    265.37 o 
   8  10   4     4157.97     4295.32    189.96 o 
   9  10   4     3078.43     3034.38    176.38 o 
  -8  11   4      843.98      889.45     89.98 o 
  -7  11   4       98.29      147.94     39.83 o 
  -6  11   4     2624.19     2679.24    160.92 o 
  -5  11   4       57.56       52.91     28.04 o 
  -4  11   4     2139.00     1958.35     75.61 o 
  -3  11   4        4.37       19.52     16.65 o 
  -2  11   4      876.79      910.65     71.64 o 
  -1  11   4       25.77       19.12     14.96 o 
   0  11   4       40.65       19.72     20.41 o 
   1  11   4      729.15      730.90     63.02 o 
   2  11   4       47.93       28.04     15.56 o 
   3  11   4      356.44      355.24     44.49 o 
   4  11   4       69.27      104.74     21.01 o 
   5  11   4       59.00       41.52     16.15 o 
   6  11   4        3.34       40.13     26.46 o 
   7  11   4      120.54       93.05     19.92 o 
   8  11   4       89.41       82.84     25.76 o 
  -8  12   4        6.62       11.49     10.31 o 
  -7  12   4     3387.78     3957.72    172.72 o 
  -6  12   4        3.00       -1.39     20.21 o 
  -5  12   4    12576.07    13023.70    381.70 o 
  -4  12   4      168.64      184.11     26.66 o 
  -3  12   4    10070.63     9943.74    168.46 o 
  -2  12   4      517.53      565.61     39.64 o 
  -1  12   4     8104.67     7734.59    197.49 o 
   0  12   4      130.77      160.73     60.25 o 
   1  12   4     2078.43     1996.99    107.71 o 
   2  12   4     1753.13     1770.27     75.21 o 
   3  12   4     4881.51     4613.01    134.96 o 
   4  12   4        7.06       31.51     14.17 o 
   5  12   4    13959.05    14269.68    395.67 o 
   6  12   4       31.34       23.78     16.25 o 
   7  12   4     7490.48     7885.81    201.45 o 
   8  12   4       71.32       50.93     22.20 o 
  -8  13   4      930.63      996.86     95.82 o 
  -7  13   4        7.29        3.77     10.11 o 
  -6  13   4      426.99      511.51     64.31 o 
  -5  13   4      464.93      500.21     65.60 o 
  -4  13   4      320.16      278.65     39.24 o 
  -3  13   4     1502.92     1494.60     72.24 o 
  -2  13   4       35.33       46.08     12.39 o 
  -1  13   4      316.94      252.98     25.07 o 
   0  13   4      147.30      128.32     18.23 o 
   1  13   4       11.53        6.14     12.19 o 
   2  13   4      830.01      808.49     42.91 o 
   3  13   4      666.03      612.78     49.45 o 
   4  13   4      766.45      850.40     84.23 o 
   5  13   4       70.79       74.81     26.75 o 
   6  13   4      392.29      413.31     38.05 o 
   7  13   4       40.60       60.64     16.15 o 
  -7  14   4      558.58      575.03     39.04 o 
  -6  14   4     1366.43     1305.83     91.96 o 
  -5  14   4     4217.16     4310.88    185.90 o 
  -4  14   4     3321.98     3730.10    126.34 o 
  -3  14   4     5992.60     6285.28    226.82 o 
  -2  14   4     1996.36     1950.12    108.51 o 
  -1  14   4     4977.88     4536.91    166.28 o 
   0  14   4     1563.10     1486.97    126.14 o 
   1  14   4     3087.09     2823.32    107.91 o 
   2  14   4     1584.99     1466.46     98.99 o 
   3  14   4     2796.56     2772.98    152.40 o 
   4  14   4     3662.72     3813.64    178.27 o 
   5  14   4     2684.51     2993.06    122.18 o 
   6  14   4     1982.43     2049.71     94.14 o 
   7  14   4     1631.82     1496.48     84.03 o 
  -6  15   4      180.95      206.11     31.11 o 
  -5  15   4       74.85       82.15     20.31 o 
  -4  15   4       31.96       63.62     16.65 o 
  -3  15   4       10.76       35.28     20.41 o 
  -2  15   4      486.49      586.52     82.05 o 
  -1  15   4      180.05      191.35     43.60 o 
   0  15   4       15.74       41.92     17.84 o 
   1  15   4      843.47      897.08     59.16 o 
   2  15   4      474.95      503.98     42.81 o 
   3  15   4      231.17      255.16     35.77 o 
   4  15   4     1319.49     1328.32     96.52 o 
   5  15   4       30.37       45.68     15.46 o 
   6  15   4      369.76      396.86     29.03 o 
  -5  16   4       38.83       64.71     19.12 o 
  -4  16   4     3118.25     3543.81    113.26 o 
  -3  16   4      309.50      347.61     40.83 o 
  -2  16   4     5634.91     5861.66    221.07 o 
  -1  16   4        9.12       17.04     23.48 o 
   0  16   4     7993.03     7659.98    322.44 o 
   1  16   4      168.10      163.40     28.84 o 
   2  16   4     6960.64     7974.19    238.61 o 
   3  16   4      131.88       87.00     22.49 o 
   4  16   4     4026.67     3516.26    116.83 o 
   5  16   4      174.32      181.83     23.78 o 
  -4  17   4       68.70       56.78     13.87 o 
  -3  17   4       53.85       77.59     23.48 o 
  -2  17   4       34.25       29.73     15.76 o 
  -1  17   4      135.35      177.97     28.64 o 
   0  17   4      427.76      469.40     55.39 o 
   1  17   4      373.30      423.02     35.38 o 
   2  17   4       27.34       23.98      9.81 o 
   3  17   4      103.17      117.82     25.27 o 
   4  17   4       40.71       43.80     27.35 o 
  -3  18   4      694.24      613.08     69.56 o 
  -2  18   4     1786.83     1702.79     71.35 o 
  -1  18   4     2502.49     2149.39    130.60 o 
   0  18   4     1725.89     1678.02     72.83 o 
   1  18   4     2353.40     2202.31     80.07 o 
   2  18   4     3010.62     3141.99    219.29 o 
   3  18   4     3079.93     2929.05    150.62 o 
  -9   0   5     6613.30     5995.53   1787.12 o 
  -7   0   5     6043.41     6118.60    374.17 o 
  -5   0   5    24085.32    21705.51    474.35 o 
  -3   0   5    35657.54    38429.49    766.87 o 
  -1   0   5    17761.97    16017.85    263.88 o 
   1   0   5     9407.30     9411.81    155.18 o 
   3   0   5     8886.65     9166.37    219.29 o 
   5   0   5    16108.77    16498.25    396.07 o 
   7   0   5    15627.78    15509.61    437.49 o 
   9   0   5    15689.43    15160.91   1512.63 o 
 -10   1   5       60.31       42.31     31.61 o 
  -9   1   5       42.56       31.81     15.56 o 
  -8   1   5       96.17      128.92     26.95 o 
  -7   1   5       31.68       31.51     24.08 o 
  -6   1   5     3402.70     3424.21    142.79 o 
  -5   1   5       62.44       63.91     14.86 o 
  -4   1   5     3852.19     3556.40    134.37 o 
  -3   1   5    12442.73    12546.48    263.48 o 
  -2   1   5     1762.80     1672.07     49.35 o 
  -1   1   5      253.83      298.96     12.58 o 
   0   1   5      563.99      584.05     19.92 o 
   1   1   5      231.60      222.76     14.67 o 
   2   1   5      265.77      298.86     22.10 o 
   3   1   5      201.32      261.30     22.59 o 
   4   1   5      682.45      700.58     41.62 o 
   5   1   5      945.15      899.06     47.37 o 
   6   1   5     1545.06     1583.98     71.35 o 
   7   1   5      151.32      217.01     33.20 o 
   8   1   5      191.88      159.74     30.22 o 
   9   1   5      175.56      137.54     27.55 o 
  10   1   5        5.35      -24.48     24.48 o 
 -10   2   5     2213.97     1792.47    384.38 o 
  -9   2   5     2051.61     1950.02    217.41 o 
  -8   2   5     2758.17     2714.91    105.53 o 
  -7   2   5     1843.73     1953.49    116.43 o 
  -6   2   5    10274.39     9806.20    398.25 o 
  -5   2   5     2602.75     2588.27     97.41 o 
  -4   2   5    16643.65    15707.99    527.86 o 
  -3   2   5    12647.30    12777.86    478.02 o 
  -2   2   5     8333.88     8135.42    127.13 o 
  -1   2   5    32187.85    32527.30    454.04 o 
   0   2   5     4081.13     3786.09    101.17 o 
   1   2   5    18003.28    20209.82    460.08 o 
   2   2   5     4054.88     3597.02     79.08 o 
   3   2   5     6724.70     6957.81    130.60 o 
   4   2   5     8967.38     9131.78    178.86 o 
   5   2   5     5108.23     5111.54    138.43 o 
   6   2   5    10066.64    10173.73    356.04 o 
   7   2   5     5084.80     5216.58    164.79 o 
   8   2   5     4097.90     3994.38    150.12 o 
   9   2   5     5664.30     5138.99    187.58 o 
  10   2   5     3398.84     3591.18    136.45 o 
 -10   3   5       99.08       90.37     28.14 o 
  -9   3   5     1293.45     1154.42    226.52 o 
  -8   3   5      822.44      821.77     57.67 o 
  -7   3   5     1037.45      955.04     61.04 o 
  -6   3   5     2112.56     2114.12    145.86 o 
  -5   3   5      157.41      103.85     23.19 o 
  -4   3   5      101.42      103.95     22.59 o 
  -3   3   5     4577.19     4713.69    108.60 o 
  -2   3   5      226.72      257.14     21.80 o 
  -1   3   5     2996.95     3026.95    185.00 o 
   0   3   5     5604.41     5021.66    168.16 o 
   1   3   5       36.74       55.00     10.01 o 
   2   3   5      228.26      273.29     22.30 o 
   3   3   5     1153.19     1225.86     51.33 o 
   4   3   5     5446.90     5521.28    158.25 o 
   5   3   5       90.24      135.56     22.30 o 
   6   3   5     1419.21     1374.60     87.60 o 
   7   3   5        8.89       11.40     11.99 o 
   8   3   5      454.52      511.81     53.41 o 
   9   3   5        6.73      -14.07     21.50 o 
  10   3   5      284.67      308.47     50.34 o 
 -10   4   5     4028.61     4059.48    168.16 o 
  -9   4   5      390.76      218.89     73.92 o 
  -8   4   5     5144.95     4655.02    419.26 o 
  -7   4   5      327.18      326.61     38.45 o 
  -6   4   5     7171.60     7021.23    285.88 o 
  -5   4   5      145.35      207.99     34.38 o 
  -4   4   5     7019.74     6956.52    191.25 o 
  -3   4   5      442.67      464.74     36.76 o 
  -2   4   5    20320.46    19262.01   1260.15 o 
  -1   4   5      521.09      600.30     53.71 o 
   0   4   5    37620.84    36461.73    605.05 o 
   1   4   5      481.92      549.36     26.26 o 
   2   4   5    23664.68    24931.24    309.46 o 
   3   4   5        9.77       17.14      7.83 o 
   4   4   5    18512.53    18493.85    763.60 o 
   5   4   5      116.10      174.20     26.36 o 
   6   4   5    11075.20    11276.62    398.45 o 
   7   4   5      109.23      102.46     22.00 o 
   8   4   5     5283.47     5229.56    172.42 o 
   9   4   5        1.31      -25.57     25.57 o 
  10   4   5     2548.99     2611.16    126.24 o 
 -10   5   5      542.21      542.03     58.27 o 
  -9   5   5     1574.85     1490.44    118.41 o 
  -8   5   5       46.20       29.33     26.06 o 
  -7   5   5     2467.22     2233.33     97.21 o 
  -6   5   5      163.93      142.39     40.63 o 
  -5   5   5      107.28       69.07     25.66 o 
  -4   5   5     1278.49     1251.92     60.15 o 
  -3   5   5      129.68      144.67     21.30 o 
  -2   5   5      128.03      144.18     18.23 o 
  -1   5   5       48.68       30.62      8.32 o 
   0   5   5      411.66      501.90     28.34 o 
   1   5   5     4036.29     4168.29    110.19 o 
   2   5   5     1303.26     1443.57     66.69 o 
   3   5   5     3225.95     3265.07    114.55 o 
   4   5   5       12.07       16.94     13.58 o 
   5   5   5      261.58      270.92     32.90 o 
   6   5   5      353.23      306.29     50.54 o 
   7   5   5      958.02      934.63     74.72 o 
   8   5   5      123.83       81.75     23.68 o 
   9   5   5      456.20      494.76     52.12 o 
  10   5   5        8.66      201.65    326.01 o 
 -10   6   5     2676.27     2692.71    125.85 o 
  -9   6   5     2886.33     2854.63    165.68 o 
  -8   6   5     2781.63     2348.77    245.55 o 
  -7   6   5     3282.37     3068.67    130.90 o 
  -6   6   5     5275.62     5023.05    246.74 o 
  -5   6   5     2577.29     2575.49    123.17 o 
  -4   6   5     3598.28     3200.66    100.58 o 
  -3   6   5     1678.27     1434.35     85.62 o 
  -2   6   5     4852.09     4289.08    157.16 o 
  -1   6   5     8972.65     9100.67    499.32 o 
   0   6   5     6742.39     6648.75    241.49 o 
   1   6   5    19463.92    20950.43    319.67 o 
   2   6   5    13578.01    13163.12    217.41 o 
   3   6   5    21081.79    22563.84    589.59 o 
   4   6   5     9380.61    10445.93    306.39 o 
   5   6   5     7825.91     7923.66    743.38 o 
   6   6   5     4796.43     4999.47    227.02 o 
   7   6   5     2174.15     2113.23     94.53 o 
   8   6   5     2597.50     2433.59    168.16 o 
   9   6   5      740.61      804.43    102.46 o 
  10   6   5     1017.20     1211.49    236.14 o 
 -10   7   5     1385.70     1483.70     84.62 o 
  -9   7   5       22.21       38.35     21.40 o 
  -8   7   5     1161.99     1216.25    185.80 o 
  -7   7   5       20.81       29.63     16.15 o 
  -6   7   5     1011.77     1001.42     70.35 o 
  -5   7   5      153.71      157.56     29.83 o 
  -4   7   5      238.01      231.78     27.05 o 
  -3   7   5      176.16      194.32     23.19 o 
  -2   7   5       13.14        2.18     15.95 o 
  -1   7   5     2657.92     2554.78     92.35 o 
   0   7   5     1154.94     1108.64     54.10 o 
   1   7   5     7984.09     7880.26    143.09 o 
   2   7   5     3015.45     3063.32    129.22 o 
   3   7   5       89.21       97.51     28.14 o 
   4   7   5      441.39      400.92     67.38 o 
   5   7   5      859.37      841.49     88.89 o 
   6   7   5      185.96      188.77     29.73 o 
   7   7   5        4.21        9.31     25.86 o 
   8   7   5      219.05      168.95     34.29 o 
   9   7   5      622.65      624.18     68.77 o 
  10   7   5       77.91       61.83     22.49 o 
  -9   8   5     5522.00     5126.70    206.41 o 
  -8   8   5      349.27      367.73     52.02 o 
  -7   8   5     7006.99     7622.22    428.17 o 
  -6   8   5      957.17      979.02     61.44 o 
  -5   8   5    12024.91    12049.83    259.32 o 
  -4   8   5      330.06      336.02     32.50 o 
  -3   8   5     7562.97     7709.52    227.81 o 
  -2   8   5     1132.66     1168.88     64.41 o 
  -1   8   5     6279.75     6238.31    228.51 o 
   0   8   5      510.12      463.15     41.52 o 
   1   8   5    23517.55    22545.01    328.88 o 
   2   8   5        0.46        7.53     10.80 o 
   3   8   5    18966.52    20754.33   1889.38 o 
   4   8   5      106.70      149.63     38.94 o 
   5   8   5    11833.63    12441.04    381.40 o 
   6   8   5      238.94      286.67     37.36 o 
   7   8   5     2464.22     2580.74    127.23 o 
   8   8   5       56.47       44.49     31.31 o 
   9   8   5     6603.63     6466.81    178.96 o 
  -9   9   5        6.70        3.17     24.38 o 
  -8   9   5      679.22      596.43     66.59 o 
  -7   9   5     1772.65     1914.05    134.47 o 
  -6   9   5     1114.92     1047.20     71.35 o 
  -5   9   5     1418.88     1444.95     71.64 o 
  -4   9   5      987.93     1015.39     63.62 o 
  -3   9   5      141.97      175.49     28.24 o 
  -2   9   5     3775.13     4071.28    176.48 o 
  -1   9   5      430.14      377.24     43.50 o 
   0   9   5     3061.63     2871.18    145.66 o 
   1   9   5      356.66      363.47     34.48 o 
   2   9   5     1460.52     1278.08    106.33 o 
   3   9   5      696.96      687.79     81.85 o 
   4   9   5        3.91      -15.06     20.12 o 
   5   9   5      270.28      237.72     34.09 o 
   6   9   5      152.20      169.74     25.66 o 
   7   9   5      310.71      325.91     55.89 o 
   8   9   5        7.81       -1.68     27.84 o 
   9   9   5        7.13        1.09     16.55 o 
  -9  10   5     1349.58     1213.77    244.56 o 
  -8  10   5      789.58      877.46     77.99 o 
  -7  10   5     7393.96     8527.52    446.01 o 
  -6  10   5     2324.42     2388.30    122.08 o 
  -5  10   5     5439.40     5794.28    153.49 o 
  -4  10   5     5351.63     5159.30    208.29 o 
  -3  10   5     4935.26     4579.71    210.87 o 
  -2  10   5     6719.38     6337.10    333.74 o 
  -1  10   5     3440.20     3340.28    135.85 o 
   0  10   5     5185.38     5773.27    217.01 o 
   1  10   5     1582.94     1644.13    138.33 o 
   2  10   5     1437.47     1487.96     89.88 o 
   3  10   5     5800.50     6104.54    239.11 o 
   4  10   5      984.90      994.28     59.16 o 
   5  10   5     3132.73     3314.22    112.27 o 
   6  10   5     2641.38     2808.16    132.19 o 
   7  10   5     2653.91     2922.01    163.30 o 
   8  10   5     6008.30     6385.26    227.22 o 
   9  10   5     2217.09     2343.81    105.43 o 
  -8  11   5       11.49       11.40     11.99 o 
  -7  11   5      773.82      812.75     81.55 o 
  -6  11   5       87.92       87.10     33.99 o 
  -5  11   5     2522.59     2697.07    137.44 o 
  -4  11   5      183.54      157.16     24.08 o 
  -3  11   5     2616.37     2570.14     93.74 o 
  -2  11   5     1006.20     1064.05     76.99 o 
  -1  11   5      800.49      721.29     62.53 o 
   0  11   5      857.26      850.90     66.49 o 
   1  11   5      352.95      340.08     54.90 o 
   2  11   5      565.03      506.06     54.30 o 
   3  11   5       13.32      -12.19     13.58 o 
   4  11   5     2123.15     2036.13     85.32 o 
   5  11   5       81.97       56.98     18.63 o 
   6  11   5        3.07       11.59     18.53 o 
   7  11   5      578.25      646.77     56.09 o 
   8  11   5       43.96       64.21     28.64 o 
  -8  12   5     1305.65     1280.46     75.51 o 
  -7  12   5        3.19       20.81     45.19 o 
  -6  12   5     5414.52     5817.47    231.87 o 
  -5  12   5      305.38      290.04     49.94 o 
  -4  12   5     9722.85    10260.33    338.69 o 
  -3  12   5       11.42       19.03     12.58 o 
  -2  12   5    11152.67    11358.27    370.70 o 
  -1  12   5      227.40      234.45     23.09 o 
   0  12   5     6344.75     5829.46    264.77 o 
   1  12   5       59.56       31.81      9.61 o 
   2  12   5     1892.89     1620.64     71.84 o 
   3  12   5      101.61      118.02     18.13 o 
   4  12   5     3858.31     3880.82    131.79 o 
   5  12   5       17.68       26.56     16.85 o 
   6  12   5     6924.48     7177.50    201.75 o 
   7  12   5      133.75      138.93     24.87 o 
   8  12   5     6676.98     7132.41    234.95 o 
  -7  13   5      134.04      123.67     29.53 o 
  -6  13   5      146.09      144.77     35.67 o 
  -5  13   5     1068.75     1048.19     92.45 o 
  -4  13   5      106.48      114.65     23.39 o 
  -3  13   5     1427.42     1463.19     88.59 o 
  -2  13   5     2455.00     2499.29    136.35 o 
  -1  13   5       21.72       21.80      9.51 o 
   0  13   5      524.62      513.10     32.60 o 
   1  13   5       23.11        6.24     10.11 o 
   2  13   5      281.81      300.54     33.89 o 
   3  13   5      427.16      441.45     37.65 o 
   4  13   5       55.84       37.65     21.11 o 
   5  13   5     1661.84     1620.44    112.87 o 
   6  13   5      331.92      333.44     32.40 o 
   7  13   5     1001.16      995.47     63.81 o 
  -7  14   5     1543.68     1578.83    243.86 o 
  -6  14   5      389.00      361.68     46.97 o 
  -5  14   5     2192.32     2244.62    104.15 o 
  -4  14   5     2547.70     2570.93    117.52 o 
  -3  14   5     2418.99     2573.80    115.74 o 
  -2  14   5     6942.55     6363.06    245.05 o 
  -1  14   5     2934.57     2650.01    124.26 o 
   0  14   5     5126.30     5109.85    189.96 o 
   1  14   5     1541.89     1545.43     77.89 o 
   2  14   5     3709.96     3611.79    173.51 o 
   3  14   5     3162.58     3475.54    136.75 o 
   4  14   5     1707.83     1652.65    113.26 o 
   5  14   5     2505.64     2702.03    113.46 o 
   6  14   5     2099.68     2061.90     86.90 o 
   7  14   5     1823.54     1926.14    127.33 o 
  -6  15   5       90.54       84.53     20.02 o 
  -5  15   5      368.14      402.91     39.24 o 
  -4  15   5      240.51      183.12     25.57 o 
  -3  15   5       21.83       18.13     20.91 o 
  -2  15   5      527.58      520.13     52.52 o 
  -1  15   5      222.99      183.62     39.83 o 
   0  15   5      132.62      123.96     26.06 o 
   1  15   5        4.15       24.97     16.55 o 
   2  15   5      719.49      767.46     61.14 o 
   3  15   5       99.31       91.96     20.91 o 
   4  15   5      534.66      570.07     61.73 o 
   5  15   5     1168.83     1061.27     62.23 o 
   6  15   5       70.80       73.13     19.22 o 
  -5  16   5     1311.16     1386.69     72.04 o 
  -4  16   5      183.36      180.45     21.50 o 
  -3  16   5     1615.81     1770.87    118.32 o 
  -2  16   5      250.67      217.51     32.01 o 
  -1  16   5     6556.21     6871.70    258.93 o 
   0  16   5       30.48       68.77     20.51 o 
   1  16   5     5524.84     5884.25    224.15 o 
   2  16   5       10.81       31.41     17.24 o 
   3  16   5     5048.25     5331.72    150.92 o 
   4  16   5      146.55      168.16     24.38 o 
   5  16   5     4004.96     3642.90    130.31 o 
  -4  17   5      257.40      246.84     44.29 o 
  -3  17   5      205.42      184.51     31.31 o 
  -2  17   5       73.35       58.86     15.85 o 
  -1  17   5       11.18       -5.95     15.06 o 
   0  17   5      662.13      633.89     49.64 o 
   1  17   5       61.40       50.73     15.16 o 
   2  17   5      297.61      273.89     38.35 o 
   3  17   5      173.48      172.91     22.20 o 
   4  17   5      383.97      336.61     34.48 o 
  -2  18   5      688.85      688.29     90.17 o 
  -1  18   5      811.88      771.13     46.37 o 
   0  18   5     1362.61     1311.28     60.45 o 
   1  18   5     1596.39     1550.29     76.60 o 
   2  18   5     2840.65     2766.93    199.27 o 
 -10   0   6     1704.02     1517.88    772.42 o 
  -8   0   6     7056.04     7434.84    384.57 o 
  -6   0   6     9055.53     9695.51    451.86 o 
  -4   0   6    20154.82    20846.09    433.92 o 
  -2   0   6    24823.94    26141.64    541.14 o 
   0   0   6    50360.07    60351.02   1285.02 o 
   2   0   6     6644.66     5916.76    303.72 o 
   4   0   6     6437.71     6517.15    169.55 o 
   6   0   6     3964.07     4011.62    154.58 o 
   8   0   6     7192.51     7079.20    296.18 o 
  10   0   6     9585.72    10241.01    606.44 o 
 -10   1   6      185.78      120.50     41.32 o 
  -9   1   6       47.65       53.91     33.69 o 
  -8   1   6      124.99      155.28     37.56 o 
  -7   1   6     1063.76     1156.40     66.59 o 
  -6   1   6      150.72      143.68     28.74 o 
  -5   1   6     1927.57     2097.07     88.59 o 
  -4   1   6     1119.24      996.76     48.55 o 
  -3   1   6    19431.93    20765.82    366.34 o 
  -2   1   6     3255.29     3781.63    108.80 o 
  -1   1   6     5148.77     4940.80    118.81 o 
   0   1   6     2632.57     2039.90    206.61 o 
   1   1   6      281.01      238.12     18.83 o 
   2   1   6     1512.30     1518.08     63.22 o 
   3   1   6       53.76       64.61     13.28 o 
   4   1   6      315.74      363.77     32.11 o 
   5   1   6      529.28      542.92     38.55 o 
   6   1   6       45.44       38.55     14.86 o 
   7   1   6     1788.57     1814.17     78.68 o 
   8   1   6       77.17       73.82     23.39 o 
   9   1   6      126.36       90.67     28.93 o 
  10   1   6        0.82      -23.98     23.98 o 
 -10   2   6     3874.41     3303.81    743.88 o 
  -9   2   6     1231.71      955.24    210.27 o 
  -8   2   6     1721.60     1613.31    100.18 o 
  -7   2   6     5565.95     5508.00    275.47 o 
  -6   2   6     1909.82     1947.25    108.11 o 
  -5   2   6    15930.02    16182.44    327.40 o 
  -4   2   6     1070.66     1033.52     56.68 o 
  -3   2   6    13650.97    14008.28    294.80 o 
  -2   2   6    14785.47    14449.43    264.57 o 
  -1   2   6     5232.89     4968.25    118.02 o 
   0   2   6    28464.02    29473.59    775.89 o 
   1   2   6     5304.77     4689.80    164.69 o 
   2   2   6    10266.83    10236.26    231.97 o 
   3   2   6     7385.63     7833.48    217.51 o 
   4   2   6     6178.77     6603.16    269.13 o 
   5   2   6     5315.25     4863.31    121.39 o 
   6   2   6     1395.61     1399.57     77.79 o 
   7   2   6     2845.99     2917.06     92.55 o 
   8   2   6     5495.16     5679.33    261.30 o 
   9   2   6     5295.29     5311.90    272.20 o 
  10   2   6     3242.30     3436.89    109.40 o 
 -10   3   6      940.87      815.52    220.48 o 
  -9   3   6       36.34       29.23     21.70 o 
  -8   3   6     1788.32     1806.64     86.71 o 
  -7   3   6      184.10      252.29     33.00 o 
  -6   3   6      725.87      772.42     70.75 o 
  -5   3   6     4288.10     4245.08    159.24 o 
  -4   3   6       40.59       44.39     15.16 o 
  -3   3   6       21.90       41.32     10.31 o 
  -2   3   6     3244.43     3730.60    148.54 o 
  -1   3   6       57.81      105.53     13.97 o 
   0   3   6     8801.70     8638.70    292.02 o 
   1   3   6      601.41      607.73     39.54 o 
   2   3   6     6870.88     7521.54    164.49 o 
   3   3   6      832.97      806.21     44.79 o 
   4   3   6     1260.89     1215.06     59.45 o 
   5   3   6     2134.92     2203.70    139.42 o 
   6   3   6      703.96      700.68     55.39 o 
   7   3   6     2534.02     2506.42    110.78 o 
   8   3   6      194.41      157.36     34.78 o 
   9   3   6      431.13      312.44     71.64 o 
  10   3   6      298.30      221.27     46.87 o 
 -10   4   6      786.03      709.79     63.62 o 
  -9   4   6     7009.93     6778.06    810.97 o 
  -8   4   6       43.25       80.56     24.77 o 
  -7   4   6     3800.65     3789.46    154.19 o 
  -6   4   6      963.59     1007.96     82.25 o 
  -5   4   6    14744.35    14631.26    407.76 o 
  -4   4   6     1758.39     1746.69    142.10 o 
  -3   4   6     9002.08     9189.75    209.78 o 
  -2   4   6      202.09      248.52     23.19 o 
  -1   4   6     6901.98     6419.75    185.30 o 
   0   4   6      206.20      204.43     20.51 o 
   1   4   6    33311.98    40120.59    672.93 o 
   2   4   6     1239.13     1406.31     58.46 o 
   3   4   6    17083.30    17862.94    360.40 o 
   4   4   6       46.79       45.68     13.97 o 
   5   4   6    22154.51    23636.31   1077.52 o 
   6   4   6        1.48        8.13     18.43 o 
   7   4   6     9449.12     8909.12    253.87 o 
   8   4   6        8.76       25.66     54.80 o 
   9   4   6     4541.96     4375.98    160.33 o 
  10   4   6       67.38       -2.48     84.23 o 
 -10   5   6     1525.16     1547.41     92.16 o 
  -9   5   6     1388.26     1392.83     86.90 o 
  -8   5   6     4491.59     4720.92    285.19 o 
  -7   5   6     2286.73     2152.76    104.94 o 
  -6   5   6     2397.51     2396.03    129.81 o 
  -5   5   6       22.54       17.54     15.95 o 
  -4   5   6      889.08      926.11     53.71 o 
  -3   5   6       19.55       18.43     10.90 o 
  -2   5   6      113.42      122.97     17.94 o 
  -1   5   6       11.20       38.94     13.08 o 
   0   5   6      542.29      575.42     46.18 o 
   1   5   6     4443.85     4517.39    137.44 o 
   2   5   6     2935.30     3262.89     84.53 o 
   3   5   6      161.36      131.30     29.43 o 
   4   5   6     1722.34     1696.55     94.63 o 
   5   5   6       26.75       28.34     13.58 o 
   6   5   6      711.21      685.81     71.54 o 
   7   5   6        2.78        7.73     13.87 o 
   8   5   6     1048.83      897.87     76.50 o 
   9   5   6       15.84       21.40     27.15 o 
  10   5   6      370.02      594.85    308.77 o 
 -10   6   6     1736.60     1573.67    107.22 o 
  -9   6   6     2680.94     2471.84    146.06 o 
  -8   6   6     2021.90     2180.31    125.65 o 
  -7   6   6     4673.12     5028.20    281.32 o 
  -6   6   6     4625.05     4479.14    135.16 o 
  -5   6   6     3099.27     3123.96    139.82 o 
  -4   6   6     2870.83     2693.70     94.73 o 
  -3   6   6     7487.87     7518.08    240.89 o 
  -2   6   6     1313.38     1198.51     63.81 o 
  -1   6   6     5702.46     5640.19    161.72 o 
   0   6   6     7970.25     8487.49    189.56 o 
   1   6   6     3265.64     3087.69     73.82 o 
   2   6   6     7910.96     8042.37    189.66 o 
   3   6   6     9681.99    10525.21    418.17 o 
   4   6   6    15507.20    14688.44    788.08 o 
   5   6   6    10825.42    10094.75    489.91 o 
   6   6   6     5399.50     5577.76    167.37 o 
   7   6   6     6987.96     6798.47    184.01 o 
   8   6   6     1789.32     1697.93     86.11 o 
   9   6   6      616.30      785.30     93.84 o 
  10   6   6      469.00      482.67     65.00 o 
  -9   7   6     1284.53     1145.00     94.43 o 
  -8   7   6      298.71      352.17     50.93 o 
  -7   7   6     3961.06     4236.06    172.52 o 
  -6   7   6       17.15       15.06     14.27 o 
  -5   7   6     2536.60     2485.71    122.97 o 
  -4   7   6       50.52       23.88     10.60 o 
  -3   7   6      484.99      527.17     44.00 o 
  -2   7   6      483.16      486.64     62.92 o 
  -1   7   6       34.83       47.96     15.66 o 
   0   7   6      733.96      819.39     49.84 o 
   1   7   6       61.45       43.90     10.21 o 
   2   7   6     2119.78     2171.20     81.16 o 
   3   7   6     3309.88     3305.00    175.99 o 
   4   7   6      725.75      811.76     84.62 o 
   5   7   6     1800.43     1793.36    131.59 o 
   6   7   6     2942.79     2743.75    141.40 o 
   7   7   6      486.74      416.18     63.91 o 
   8   7   6        9.84        6.24     16.55 o 
   9   7   6       79.37       43.40     17.84 o 
  -9   8   6      314.13      232.27     41.62 o 
  -8   8   6     4123.64     4248.55    210.37 o 
  -7   8   6      612.18      692.85     66.19 o 
  -6   8   6     7421.10     7585.46    298.46 o 
  -5   8   6      910.78      885.38     55.09 o 
  -4   8   6     6550.33     6335.02    153.10 o 
  -3   8   6      546.85      554.91     45.98 o 
  -2   8   6    15084.60    15424.59    395.87 o 
  -1   8   6       44.73      109.50     37.36 o 
   0   8   6     7526.04     7552.46    311.54 o 
   1   8   6     1170.11     1150.45     54.10 o 
   2   8   6     7499.70     9135.35    479.70 o 
   3   8   6      741.39      700.28     75.31 o 
   4   8   6    13301.96    14420.50   1093.48 o 
   5   8   6       35.89       43.70     14.96 o 
   6   8   6     7020.73     7350.81    349.89 o 
   7   8   6       72.40       63.72     24.67 o 
   8   8   6     5513.43     5513.85    175.79 o 
   9   8   6        2.05       -7.04     26.66 o 
  -9   9   6      119.91      117.62     28.54 o 
  -8   9   6        5.10       -3.96     17.44 o 
  -7   9   6      235.37      201.65     34.98 o 
  -6   9   6     1366.20     1485.48     82.74 o 
  -5   9   6      782.26      811.46     53.61 o 
  -4   9   6      796.19      744.57     64.51 o 
  -3   9   6      819.56      844.76     65.70 o 
  -2   9   6      726.13      724.26     78.58 o 
  -1   9   6     2323.25     2137.60    132.39 o 
   0   9   6      329.66      250.21     41.32 o 
   1   9   6     2611.24     2478.58    113.06 o 
   2   9   6        1.50       18.93     12.49 o 
   3   9   6     2883.95     3261.00    169.45 o 
   4   9   6      134.15      140.41     37.46 o 
   5   9   6       93.92      139.03     22.99 o 
   6   9   6      221.27      235.34     32.80 o 
   7   9   6        3.69        4.46     32.80 o 
   8   9   6     1000.45      999.93     94.83 o 
   9   9   6       31.02        5.95     23.29 o 
  -9  10   6     2182.70     1787.02    473.46 o 
  -8  10   6     1259.49     1187.41     87.30 o 
  -7  10   6     1083.79     1013.21     92.75 o 
  -6  10   6     6090.94     6593.16    209.48 o 
  -5  10   6     1248.00     1165.32     75.41 o 
  -4  10   6     6939.08     6642.21    207.50 o 
  -3  10   6     6152.26     6096.31    206.21 o 
  -2  10   6     5387.49     5279.60    222.96 o 
  -1  10   6    12957.45    11750.67    347.12 o 
   0  10   6     1641.74     1451.10     76.20 o 
   1  10   6     3828.82     3857.54    157.26 o 
   2  10   6     5455.22     5425.26    216.71 o 
   3  10   6     1213.69     1166.41    101.27 o 
   4  10   6     2328.63     2358.18     93.84 o 
   5  10   6     1489.64     1365.18     62.92 o 
   6  10   6     2117.77     2144.64     96.71 o 
   7  10   6     3481.11     3534.89    173.61 o 
   8  10   6     2697.99     2878.91    138.33 o 
  -8  11   6       11.25       19.12     10.40 o 
  -7  11   6       66.96       84.23     27.75 o 
  -6  11   6      336.80      353.26     73.13 o 
  -5  11   6      184.16      152.90     38.25 o 
  -4  11   6     2967.35     2925.68    107.12 o 
  -3  11   6       67.81       40.63     22.20 o 
  -2  11   6     3729.06     3881.81    173.81 o 
  -1  11   6      479.34      561.35     68.57 o 
   0  11   6     2481.81     2032.27    148.64 o 
   1  11   6       24.47       28.54     21.60 o 
   2  11   6      273.88      293.31     29.83 o 
   3  11   6       47.03       55.19     14.07 o 
   4  11   6       35.46       41.82     13.97 o 
   5  11   6      456.77      449.58     52.02 o 
   6  11   6       10.76       10.40     14.67 o 
   7  11   6      153.26      157.75     27.65 o 
   8  11   6      173.97      185.30     31.51 o 
  -8  12   6        9.88       -2.97      9.31 o 
  -7  12   6     2546.46     2674.78    132.49 o 
  -6  12   6       43.99       38.84     30.12 o 
  -5  12   6     5368.73     5806.86    232.77 o 
  -4  12   6       65.44       41.22     13.08 o 
  -3  12   6     6794.94     6574.43    256.05 o 
  -2  12   6      182.31      131.00     25.66 o 
  -1  12   6    10907.65    10073.65    220.78 o 
   0  12   6      115.89       98.20     17.54 o 
   1  12   6     7320.63     7518.97    151.11 o 
   2  12   6      818.62      802.94     66.29 o 
   3  12   6     4484.54     4744.31    117.72 o 
   4  12   6      394.54      343.75     56.09 o 
   5  12   6     3076.49     3005.35    159.14 o 
   6  12   6       25.72       20.71     11.89 o 
   7  12   6     2564.96     2771.69    121.19 o 
   8  12   6       11.95      -27.94     27.94 o 
  -7  13   6       38.42       12.88     11.59 o 
  -6  13   6      367.37      433.33     53.91 o 
  -5  13   6        2.60      -14.27     14.76 o 
  -4  13   6     1340.24     1338.13     73.53 o 
  -3  13   6      510.75      538.86     52.72 o 
  -2  13   6     1716.21     1575.36     91.26 o 
  -1  13   6     1765.84     1518.08     93.25 o 
   0  13   6      183.57      190.65     31.71 o 
   1  13   6       22.20       24.28     14.96 o 
   2  13   6       35.60        5.15     16.35 o 
   3  13   6      504.19      482.77     52.02 o 
   4  13   6      113.42       91.66     33.79 o 
   5  13   6       94.47       72.93     24.87 o 
   6  13   6      855.42      901.83     61.34 o 
   7  13   6        8.12       11.20     12.98 o 
  -6  14   6     2281.62     2378.40    217.21 o 
  -5  14   6      205.84      236.73     37.65 o 
  -4  14   6     2080.22     2266.12     91.07 o 
  -3  14   6     1660.05     1704.57     92.45 o 
  -2  14   6     1536.06     1518.18     91.96 o 
  -1  14   6     3171.51     3463.55    232.47 o 
   0  14   6     1476.81     1501.83     96.12 o 
   1  14   6     6195.14     6374.06    190.35 o 
   2  14   6     2991.01     3008.52    127.04 o 
   3  14   6     2783.79     2918.15    122.48 o 
   4  14   6     1572.84     1443.96    102.56 o 
   5  14   6     1590.47     1536.41     95.23 o 
   6  14   6     1159.76     1171.56     61.83 o 
  -6  15   6       21.44       17.94     11.10 o 
  -5  15   6      312.82      305.30     31.41 o 
  -4  15   6      178.23      162.91     25.27 o 
  -3  15   6       28.58       32.30     22.49 o 
  -2  15   6      329.39      303.62     38.25 o 
  -1  15   6      286.47      281.92     42.81 o 
   0  15   6       67.25       71.64     17.44 o 
   1  15   6      287.88      300.05     33.29 o 
   2  15   6      241.88      222.16     33.10 o 
   3  15   6      216.41      225.24     31.61 o 
   4  15   6      170.62      190.65     35.57 o 
   5  15   6      311.01      357.62     34.88 o 
  -4  16   6     1474.79     1453.57     91.07 o 
  -3  16   6      187.84      178.66     35.67 o 
  -2  16   6     2231.65     2233.33    108.11 o 
  -1  16   6       40.47       44.19     15.46 o 
   0  16   6     3626.92     3551.64    128.22 o 
   1  16   6      119.23      111.97     20.12 o 
   2  16   6     5798.76     5961.15    161.62 o 
   3  16   6      114.28      116.43     23.78 o 
   4  16   6     5000.46     4994.21    199.17 o 
   5  16   6       68.95       65.80     22.89 o 
  -3  17   6       82.66       80.07     21.11 o 
  -2  17   6        5.39      -10.70     12.98 o 
  -1  17   6      117.45      122.18     21.21 o 
   0  17   6       17.74        8.72     11.30 o 
   1  17   6      412.37      422.53     36.47 o 
   2  17   6       17.45        9.51     20.51 o 
   3  17   6      317.92      317.09     46.18 o 
  -1  18   6      363.70      295.89     26.56 o 
   0  18   6     1385.68     1276.20     66.89 o 
   1  18   6      906.79      908.47     78.78 o 
  -9   0   7     3421.00     3156.17   1255.89 o 
  -7   0   7     5125.35     5016.41    225.33 o 
  -5   0   7    15399.47    15762.10    988.54 o 
  -3   0   7     3750.51     3644.79    232.47 o 
  -1   0   7    27042.74    24614.14    680.86 o 
   1   0   7    33073.86    34060.34    831.18 o 
   3   0   7    10145.45     8314.97    329.97 o 
   5   0   7     7884.72     7040.65    334.53 o 
   7   0   7      939.20      860.91    100.18 o 
   9   0   7     5990.46     5650.99    335.82 o 
 -10   1   7      660.61      496.25    191.44 o 
  -9   1   7      102.91       71.84     27.35 o 
  -8   1   7       26.65       12.98     20.31 o 
  -7   1   7       16.33       33.00     14.07 o 
  -6   1   7      241.05      306.49     52.62 o 
  -5   1   7      582.35      625.56     56.58 o 
  -4   1   7     3528.46     3562.54    171.13 o 
  -3   1   7       35.20       43.60     15.56 o 
  -2   1   7     2623.09     2238.78     87.70 o 
  -1   1   7     3326.76     3581.76     99.59 o 
   0   1   7     9588.83     9525.67    253.18 o 
   1   1   7       65.21       39.34     14.96 o 
   2   1   7     4462.85     4160.06    120.69 o 
   3   1   7     1675.64     1643.83     77.29 o 
   4   1   7      337.72      335.62     37.56 o 
   5   1   7      662.63      689.88     56.98 o 
   6   1   7     1348.74     1289.08     74.42 o 
   7   1   7      490.19      540.64     53.81 o 
   8   1   7      264.52      263.09     43.50 o 
   9   1   7      188.71       91.76     94.34 o 
  10   1   7      313.08      190.26     20.12 o 
 -10   2   7      651.50      477.92    165.38 o 
  -9   2   7     3837.77     3239.30    796.40 o 
  -8   2   7      241.73      271.31     52.12 o 
  -7   2   7     4491.77     4270.25    168.46 o 
  -6   2   7     5114.85     5197.35    190.16 o 
  -5   2   7      878.88      853.77     57.97 o 
  -4   2   7     9161.87     8577.66    193.43 o 
  -3   2   7     3937.56     4145.50    128.92 o 
  -2   2   7    14574.44    14817.26    244.36 o 
  -1   2   7     7297.18     7209.21    148.24 o 
   0   2   7     5963.88     5859.28    140.61 o 
   1   2   7    11973.81    11957.28    274.88 o 
   2   2   7     7188.94     7000.22    165.28 o 
   3   2   7    14112.76    14976.20    380.61 o 
   4   2   7     5122.56     4948.83    193.92 o 
   5   2   7     3838.57     3788.86    110.69 o 
   6   2   7      528.25      498.93     54.30 o 
   7   2   7     3562.73     3494.96    157.46 o 
   8   2   7     3719.83     3497.34    193.43 o 
   9   2   7     2039.81     1929.11    131.30 o 
  10   2   7     2038.53     2119.37     79.97 o 
 -10   3   7      416.00      328.49    104.24 o 
  -9   3   7     1752.18     1546.52    316.10 o 
  -8   3   7      184.76      128.92     43.70 o 
  -7   3   7     2205.71     2109.06    102.16 o 
  -6   3   7      391.74      490.01     58.36 o 
  -5   3   7      692.19      666.69     63.22 o 
  -4   3   7     1250.83     1087.03     64.90 o 
  -3   3   7     3877.58     3950.48    105.24 o 
  -2   3   7     2890.51     2978.10     99.88 o 
  -1   3   7      676.65      688.59     42.51 o 
   0   3   7       97.82       98.70     13.87 o 
   1   3   7      818.66      681.95     46.28 o 
   2   3   7     1425.56     1538.40     72.24 o 
   3   3   7     4195.59     4162.04    167.37 o 
   4   3   7      206.67      233.66     28.44 o 
   5   3   7       93.36       91.86     19.62 o 
   6   3   7       15.07       17.74     15.85 o 
   7   3   7      115.41      117.03     31.21 o 
   8   3   7     2234.35     1878.78    137.34 o 
   9   3   7       41.10      -12.29     39.74 o 
  10   3   7      628.28      615.95     60.05 o 
 -10   4   7     3906.26     3455.92    186.39 o 
  -9   4   7      706.32      579.09    146.36 o 
  -8   4   7     4194.09     4249.44    200.76 o 
  -7   4   7      536.83      574.63     54.90 o 
  -6   4   7     4842.20     4693.37    137.04 o 
  -5   4   7      800.07      879.14     73.33 o 
  -4   4   7     9942.53    10184.04    302.33 o 
  -3   4   7     2527.62     2480.26     92.95 o 
  -2   4   7    10718.56    11009.86    194.22 o 
  -1   4   7       21.42       36.47     13.58 o 
   0   4   7    11859.98    11857.49    405.98 o 
   1   4   7     1939.07     2123.14     75.90 o 
   2   4   7     5723.07     5270.78    224.74 o 
   3   4   7     1166.86     1177.80     59.16 o 
   4   4   7    19948.80    20123.71    397.75 o 
   5   4   7       46.26       56.28     23.68 o 
   6   4   7    11964.43    12242.56    213.64 o 
   7   4   7      179.29      127.63     25.96 o 
   8   4   7     8323.99     7868.96    308.87 o 
   9   4   7        5.57       -7.43     34.78 o 
  10   4   7     2859.31     3036.17    124.46 o 
 -10   5   7       80.02       14.96     18.13 o 
  -9   5   7     1800.34     1729.05     93.54 o 
  -8   5   7      251.99      189.56     37.56 o 
  -7   5   7     5104.22     5018.69    187.08 o 
  -6   5   7     2636.98     2636.03    102.26 o 
  -5   5   7     2290.95     2316.26    126.84 o 
  -4   5   7      309.55      341.07     33.20 o 
  -3   5   7     2340.46     2296.45     93.64 o 
  -2   5   7      905.53      887.96     47.17 o 
  -1   5   7      445.59      469.50     38.84 o 
   0   5   7        2.37        6.84     10.31 o 
   1   5   7      161.16      171.13     18.53 o 
   2   5   7     1955.02     2248.29     73.03 o 
   3   5   7      670.27      675.90     45.58 o 
   4   5   7      845.33      850.01     64.61 o 
   5   5   7      400.02      427.78     44.00 o 
   6   5   7      241.01      228.01     27.45 o 
   7   5   7     2742.48     2611.06    130.70 o 
   8   5   7       24.79       21.90     23.19 o 
   9   5   7      633.93      694.53     57.77 o 
  10   5   7        0.25        3.67     19.32 o 
  -9   6   7     1947.91     2041.19    117.32 o 
  -8   6   7     2513.01     2552.99    152.40 o 
  -7   6   7     2654.94     2642.47    133.18 o 
  -6   6   7     4015.54     3938.49    127.04 o 
  -5   6   7     4000.48     4192.46    165.19 o 
  -4   6   7     5679.91     5599.96    158.35 o 
  -3   6   7     2938.68     2774.17    105.93 o 
  -2   6   7     4449.19     4482.21    132.88 o 
  -1   6   7     2118.69     2137.31     85.91 o 
   0   6   7     6572.07     6419.75    173.61 o 
   1   6   7      969.41      957.22     45.78 o 
   2   6   7     3803.35     4498.16    123.07 o 
   3   6   7     7875.49     8318.34    187.18 o 
   4   6   7     4655.28     4393.92    207.70 o 
   5   6   7     9596.50     8791.40    246.34 o 
   6   6   7     7398.13     6948.50    296.78 o 
   7   6   7     6596.48     6724.35    281.72 o 
   8   6   7     6294.47     6096.21    211.07 o 
   9   6   7     2184.37     2223.32     97.01 o 
  -9   7   7      103.87       92.06     20.61 o 
  -8   7   7     3144.10     3228.11    167.76 o 
  -7   7   7      509.14      544.61     58.36 o 
  -6   7   7     4048.37     3622.79    168.65 o 
  -5   7   7       71.91      120.50     21.30 o 
  -4   7   7     2381.70     2336.48     99.29 o 
  -3   7   7      343.76      332.15     45.58 o 
  -2   7   7      728.29      951.58    127.13 o 
  -1   7   7     1452.97     1450.50     76.80 o 
   0   7   7       68.42       80.36     16.45 o 
   1   7   7     2336.60     2344.90     78.08 o 
   2   7   7      291.14      300.84     27.65 o 
   3   7   7     1637.23     1732.22     80.76 o 
   4   7   7     1763.17     1779.49     87.60 o 
   5   7   7      832.24      882.11     50.83 o 
   6   7   7     1792.67     1788.70     93.05 o 
   7   7   7      223.17      256.55     40.33 o 
   8   7   7      281.77      357.82     38.25 o 
   9   7   7        1.46       98.89    175.39 o 
  -9   8   7     1794.35     1287.40    305.50 o 
  -8   8   7      223.24      214.73     33.39 o 
  -7   8   7     4850.67     4886.70    177.18 o 
  -6   8   7      137.72      145.17     32.50 o 
  -5   8   7     9957.44     9808.28    200.96 o 
  -4   8   7     3280.15     3324.03    122.28 o 
  -3   8   7     9177.73     9064.40    288.26 o 
  -2   8   7     1746.18     1684.06    140.41 o 
  -1   8   7    11551.22    11682.60    268.64 o 
   0   8   7        4.05       35.97     15.26 o 
   1   8   7     9024.06     8705.29    339.19 o 
   2   8   7      306.78      336.42     40.83 o 
   3   8   7     7199.82     7602.11    252.09 o 
   4   8   7      607.51      616.84     60.35 o 
   5   8   7     8413.75     8607.69    190.35 o 
   6   8   7       82.04       86.01     20.31 o 
   7   8   7     7476.74     7555.93    223.55 o 
   8   8   7      112.42      122.77     28.34 o 
   9   8   7     4576.58     4728.05    221.77 o 
  -9   9   7      277.78      210.97     70.85 o 
  -8   9   7      663.98      722.58     68.57 o 
  -7   9   7       52.00       28.14     17.64 o 
  -6   9   7      600.24      612.88     61.34 o 
  -5   9   7       47.08       52.02     20.12 o 
  -4   9   7      787.81      842.38     44.39 o 
  -3   9   7     1438.91     1256.18     83.24 o 
  -2   9   7      933.46      903.12     89.68 o 
  -1   9   7     1270.06     1227.74    102.66 o 
   0   9   7     3111.89     3113.16    163.30 o 
   1   9   7       21.73       36.56     15.66 o 
   2   9   7     2358.71     2376.91    112.17 o 
   3   9   7     1479.66     1440.30    112.57 o 
   4   9   7     2473.47     2442.51     85.52 o 
   5   9   7      249.53      235.54     34.78 o 
   6   9   7      506.88      511.71     54.70 o 
   7   9   7      352.14      365.95     45.09 o 
   8   9   7       87.37       33.69     16.85 o 
  -8  10   7      916.90     1067.91     76.40 o 
  -7  10   7     2104.01     2153.26    152.70 o 
  -6  10   7     1677.82     1717.55    127.43 o 
  -5  10   7     4445.15     4567.03    210.47 o 
  -4  10   7      584.64      610.40     42.81 o 
  -3  10   7     8019.70     7354.67    342.96 o 
  -2  10   7     3592.68     3663.71    185.70 o 
  -1  10   7     6424.79     5929.04    293.51 o 
   0  10   7    11590.32    11008.67    273.29 o 
   1  10   7     4424.66     3819.19    181.34 o 
   2  10   7     2437.75     2395.04    112.96 o 
   3  10   7     3344.01     3255.16     97.90 o 
   4  10   7     1736.97     1592.10     83.83 o 
   5  10   7     2729.14     2425.17    118.02 o 
   6  10   7      734.18      681.25     53.51 o 
   7  10   7     1069.01     1177.41     74.81 o 
   8  10   7     1904.56     2013.64    104.15 o 
  -8  11   7        6.09       -5.35     11.10 o 
  -7  11   7       29.82       28.74     15.26 o 
  -6  11   7      407.82      403.50     58.96 o 
  -5  11   7       22.40       51.63     20.21 o 
  -4  11   7     1059.08      988.54     67.28 o 
  -3  11   7     1271.53     1190.49     73.03 o 
  -2  11   7        8.83       22.00     12.09 o 
  -1  11   7     5477.96     5279.20    138.13 o 
   0  11   7      192.91      153.00     19.32 o 
   1  11   7     2646.17     2457.07     68.37 o 
   2  11   7      746.52      659.85     46.87 o 
   3  11   7      601.28      703.05     48.55 o 
   4  11   7     1076.75     1061.47     67.88 o 
   5  11   7       10.27        9.51     18.33 o 
   6  11   7       32.40        3.37     18.03 o 
   7  11   7      464.98      468.50     42.51 o 
   8  11   7       73.61       87.10     31.91 o 
  -7  12   7      243.85      238.51     36.37 o 
  -6  12   7     1636.81     1702.99    111.38 o 
  -5  12   7      144.52      133.18     24.87 o 
  -4  12   7     4556.31     5029.79    214.04 o 
  -3  12   7       28.72       36.86     16.05 o 
  -2  12   7     6213.47     6272.10    173.41 o 
  -1  12   7       57.83       58.96     16.45 o 
   0  12   7     8705.43     8242.53    175.09 o 
   1  12   7        3.69       12.78     11.40 o 
   2  12   7    12026.87    11278.90    339.88 o 
   3  12   7      127.31      120.10     26.75 o 
   4  12   7     3852.15     3830.78    147.55 o 
   5  12   7      670.13      695.23     73.72 o 
   6  12   7     1302.42     1244.79     75.71 o 
   7  12   7        9.00       -6.14     14.47 o 
  -7  13   7      275.63      221.37     29.93 o 
  -6  13   7        6.75        6.74     15.76 o 
  -5  13   7      494.29      541.44     42.81 o 
  -4  13   7       19.75        3.57     16.05 o 
  -3  13   7     1846.26     1838.05     98.89 o 
  -2  13   7      506.01      467.22     52.32 o 
  -1  13   7     1472.02     1465.86     78.68 o 
   0  13   7      131.35       98.99     19.72 o 
   1  13   7      422.12      475.94     35.18 o 
   2  13   7      966.44      983.48     63.12 o 
   3  13   7      366.66      408.65     46.67 o 
   4  13   7      223.73      195.80     39.44 o 
   5  13   7       99.00      111.08     30.42 o 
   6  13   7        8.23        8.72     15.76 o 
   7  13   7     1059.58     1258.36    107.02 o 
  -6  14   7     1100.04     1117.46     68.87 o 
  -5  14   7     1729.54     1956.66     82.94 o 
  -4  14   7      809.90      809.88     59.45 o 
  -3  14   7     2211.79     2044.06    194.32 o 
  -2  14   7     1265.57     1100.91     95.33 o 
  -1  14   7     2074.40     1719.24     96.32 o 
   0  14   7     2812.41     3111.38    127.63 o 
   1  14   7     1843.22     1713.19    101.77 o 
   2  14   7     4969.90     5233.52    179.55 o 
   3  14   7     2793.64     2968.58    119.90 o 
   4  14   7     3568.47     3769.54    285.78 o 
   5  14   7     1429.76     1546.82     77.59 o 
   6  14   7     2025.69     1995.31     93.64 o 
  -5  15   7       99.51       79.08     14.67 o 
  -4  15   7      685.38      693.15     48.65 o 
  -3  15   7      375.51      385.47     51.23 o 
  -2  15   7      356.96      342.56     40.33 o 
  -1  15   7     1139.86     1167.50     81.16 o 
   0  15   7       46.69       71.54     16.35 o 
   1  15   7        5.81        6.14     10.40 o 
   2  15   7      411.78      410.34     42.21 o 
   3  15   7       31.15       24.57     13.48 o 
   4  15   7      456.68      466.32     50.34 o 
   5  15   7        3.83       -3.96     10.80 o 
  -4  16   7        1.52        1.68     40.73 o 
  -3  16   7     2136.12     2185.66    139.32 o 
  -2  16   7       52.37       19.12     12.88 o 
  -1  16   7     2069.37     2110.25     93.44 o 
   0  16   7       91.52       74.02     17.44 o 
   1  16   7     2183.06     2104.80     89.68 o 
   2  16   7      271.64      285.28     32.30 o 
   3  16   7     3590.08     3605.84    108.51 o 
   4  16   7       32.87       12.49     14.67 o 
  -3  17   7       17.14        2.87     10.80 o 
  -2  17   7      164.70      160.53     21.70 o 
  -1  17   7      125.00      110.49     19.03 o 
   0  17   7      201.10      183.72     23.78 o 
   1  17   7      172.55      179.26     21.60 o 
   2  17   7      480.86      390.82     37.75 o 
 -10   0   8     1682.05     1472.50    806.11 o 
  -8   0   8     6460.04     6626.25    366.64 o 
  -6   0   8    10124.21    10632.13    265.57 o 
  -4   0   8     1667.91     1518.97    105.63 o 
  -2   0   8    11380.97    13966.36    492.09 o 
   0   0   8    41555.12    36536.34    940.97 o 
   2   0   8    24484.71    26249.25    726.54 o 
   4   0   8    26313.12    24594.52    739.02 o 
   6   0   8     1122.24     1077.82     81.35 o 
   8   0   8     2869.57     2803.70    242.38 o 
  10   0   8     3224.16     3587.71    144.97 o 
 -10   1   8      171.74       99.69     36.56 o 
  -9   1   8     2074.77     1931.79    504.67 o 
  -8   1   8      186.91      191.64     43.40 o 
  -7   1   8      219.47      207.70     44.89 o 
  -6   1   8       61.73       20.81     14.27 o 
  -5   1   8      313.48      295.09     40.33 o 
  -4   1   8        8.37        8.62     11.40 o 
  -3   1   8     1284.27     1531.46     83.34 o 
  -2   1   8       28.32       38.94     14.27 o 
  -1   1   8     3381.21     3565.12    159.44 o 
   0   1   8       25.84       36.66     17.64 o 
   1   1   8     5889.38     5537.33    522.11 o 
   2   1   8     2452.87     2088.45    110.88 o 
   3   1   8     3858.88     4281.05    170.14 o 
   4   1   8     4534.03     4502.72    183.22 o 
   5   1   8      117.60      101.67     28.64 o 
   6   1   8      625.75      629.73     43.70 o 
   7   1   8      193.99      170.93     32.30 o 
   8   1   8       10.13       18.63     26.26 o 
   9   1   8      129.77       70.95     29.33 o 
  10   1   8      119.13       60.94     15.36 o 
 -10   2   8     1976.40     1656.41    496.45 o 
  -9   2   8     1163.31      839.60    248.03 o 
  -8   2   8     4146.08     4201.68    199.47 o 
  -7   2   8      520.86      527.76     70.85 o 
  -6   2   8     7032.27     6840.69    148.44 o 
  -5   2   8     4583.69     4499.95    211.36 o 
  -4   2   8     2817.63     2860.87    159.24 o 
  -3   2   8     7767.61     8426.15    325.02 o 
  -2   2   8      845.97      810.27     60.84 o 
  -1   2   8    15345.59    15803.02    278.84 o 
   0   2   8     6569.61     6417.47    208.59 o 
   1   2   8    11616.10    11573.60    295.09 o 
   2   2   8    10620.97    10579.61    229.30 o 
   3   2   8     7610.14     7675.53    244.06 o 
   4   2   8    11622.58    10804.45    272.40 o 
   5   2   8      516.04      569.28     48.26 o 
   6   2   8     5282.97     4916.63    216.02 o 
   7   2   8     4165.43     4010.33    169.15 o 
   8   2   8     1820.23     1673.95    128.52 o 
   9   2   8     2081.22     1927.83    100.78 o 
  10   2   8     1089.79     1045.71     58.17 o 
 -10   3   8      644.45      457.41    288.06 o 
  -9   3   8      320.43      272.11     66.39 o 
  -8   3   8     1842.57     1833.99    130.31 o 
  -7   3   8      102.44       80.66     29.03 o 
  -6   3   8      924.02      862.29     55.00 o 
  -5   3   8      330.25      342.86     59.75 o 
  -4   3   8     2832.29     3069.56    132.68 o 
  -3   3   8     1003.79     1044.13     62.13 o 
  -2   3   8     2255.18     2420.11     91.07 o 
  -1   3   8     6243.08     6424.60    212.75 o 
   0   3   8     2615.82     2718.18    206.41 o 
   1   3   8      377.32      372.78     36.96 o 
   2   3   8     1230.12     1157.69     99.79 o 
   3   3   8       62.34       67.98     23.09 o 
   4   3   8     4940.91     5049.80    142.30 o 
   5   3   8      947.37      925.61     73.53 o 
   6   3   8     2872.78     2996.23    123.86 o 
   7   3   8      168.42      156.47     46.18 o 
   8   3   8      561.53      445.02     62.92 o 
   9   3   8      970.37      932.85     66.09 o 
  -9   4   8     3223.73     3216.21    153.20 o 
  -8   4   8      375.12      339.49     46.47 o 
  -7   4   8     4676.33     4780.18    217.90 o 
  -6   4   8      524.84      488.62     39.24 o 
  -5   4   8    10221.89    10235.66    280.13 o 
  -4   4   8        4.68       10.80     15.06 o 
  -3   4   8    11438.97    11591.04    208.39 o 
  -2   4   8     4162.30     3846.24    120.79 o 
  -1   4   8    16038.74    16414.91    664.01 o 
   0   4   8     2525.73     2656.94    104.34 o 
   1   4   8     2443.13     2120.16     92.55 o 
   2   4   8      613.06      737.54     63.12 o 
   3   4   8     9574.54     9362.17    195.61 o 
   4   4   8      478.42      516.37     43.10 o 
   5   4   8    10839.30    11264.63    307.18 o 
   6   4   8        1.55        1.98     11.49 o 
   7   4   8    13189.85    12785.49    657.77 o 
   8   4   8      102.87       25.66     51.63 o 
   9   4   8     7686.86     7933.96    206.61 o 
  -9   5   8      129.82      105.14     26.46 o 
  -8   5   8     1774.69     1826.85    126.44 o 
  -7   5   8      285.77      261.11     51.03 o 
  -6   5   8     7510.85     7418.19    193.62 o 
  -5   5   8     2100.53     2139.19    126.64 o 
  -4   5   8     3312.37     3529.44    128.52 o 
  -3   5   8      473.45      527.46     41.62 o 
  -2   5   8     3466.07     2974.83    129.22 o 
  -1   5   8      288.49      378.33     35.67 o 
   0   5   8     1530.32     1262.53     82.94 o 
   1   5   8     1272.62     1335.75     52.02 o 
   2   5   8      232.56      312.53     31.11 o 
   3   5   8       11.44       17.14     12.68 o 
   4   5   8      226.10      207.60     33.69 o 
   5   5   8      318.25      261.30     31.91 o 
   6   5   8     1663.07     1551.87     86.01 o 
   7   5   8       69.29       51.63     23.58 o 
   8   5   8     1003.11      766.28     93.74 o 
   9   5   8       31.16       58.76     24.97 o 
  -9   6   8     1162.15     1151.34     82.84 o 
  -8   6   8     1171.35     1137.77    155.08 o 
  -7   6   8     1744.48     1740.25    127.83 o 
  -6   6   8     5194.00     4901.07    181.63 o 
  -5   6   8     2853.11     2808.06     92.06 o 
  -4   6   8     2106.58     2129.48    101.77 o 
  -3   6   8    13015.63    12840.58    347.61 o 
  -2   6   8     5860.02     5688.75    163.40 o 
  -1   6   8     3935.44     4014.40    143.58 o 
   0   6   8     3749.55     3525.58    136.55 o 
   1   6   8     2979.22     3128.02     87.40 o 
   2   6   8     1760.35     1777.11     84.03 o 
   3   6   8     2221.33     2024.04    103.15 o 
   4   6   8     6576.21     6760.82    336.02 o 
   5   6   8     4629.17     4618.86    153.39 o 
   6   6   8     5176.24     5125.41    185.70 o 
   7   6   8     5667.94     5636.23    318.38 o 
   8   6   8     7030.29     7168.78    199.27 o 
   9   6   8     2690.57     2684.59     99.09 o 
  -9   7   8      203.32      202.05     26.06 o 
  -8   7   8      498.92      464.14    106.33 o 
  -7   7   8     2084.73     2042.67    111.48 o 
  -6   7   8      735.46      642.11     53.31 o 
  -5   7   8     4610.44     4397.19    129.31 o 
  -4   7   8       42.14       42.21     14.07 o 
  -3   7   8     4666.69     4738.36    178.76 o 
  -2   7   8       60.45       73.63     29.63 o 
  -1   7   8      954.24      992.10     61.73 o 
   0   7   8       11.82        3.27     11.79 o 
   1   7   8      204.54      230.19     26.66 o 
   2   7   8     1636.80     1799.90    138.23 o 
   3   7   8      640.08      631.51     56.18 o 
   4   7   8      470.90      504.28     53.91 o 
   5   7   8      116.85      113.46     21.01 o 
   6   7   8      312.29      368.22     41.92 o 
   7   7   8     1676.40     1646.21     98.10 o 
   8   7   8      251.65      222.76     43.30 o 
   9   7   8      320.13      331.86     55.29 o 
  -9   8   8      323.06      262.99     55.19 o 
  -8   8   8     1616.41     1737.57     90.07 o 
  -7   8   8      385.98      412.32     59.85 o 
  -6   8   8     2835.16     3022.99    139.82 o 
  -5   8   8      420.54      418.27     42.31 o 
  -4   8   8    13362.94    13549.58    338.40 o 
  -3   8   8     2191.77     2119.67    117.13 o 
  -2   8   8     7104.00     6906.09    263.58 o 
  -1   8   8     1989.94     1789.69     84.53 o 
   0   8   8     8949.58     9003.36    200.66 o 
   1   8   8       33.94       33.59     10.70 o 
   2   8   8     7230.58     8601.44    435.01 o 
   3   8   8      788.38      913.82     62.72 o 
   4   8   8     7480.78     7771.45    199.47 o 
   5   8   8       96.81      105.04     22.99 o 
   6   8   8     5420.02     5615.91    164.69 o 
   7   8   8      111.59      134.86     29.23 o 
   8   8   8     4170.80     4381.93    139.82 o 
  -8   9   8       36.97       40.53     15.85 o 
  -7   9   8      575.28      565.61     54.20 o 
  -6   9   8      263.89      300.25     44.19 o 
  -5   9   8      763.36      800.66     67.88 o 
  -4   9   8       14.45       17.84     14.76 o 
  -3   9   8     1411.83     1283.24     55.29 o 
  -2   9   8      540.64      555.11     57.18 o 
  -1   9   8     1086.90     1071.28     97.90 o 
   0   9   8     2836.13     2753.46    105.83 o 
   1   9   8     2174.82     2070.12     93.44 o 
   2   9   8      211.42      129.81     36.66 o 
   3   9   8     3842.31     3819.68     98.70 o 
   4   9   8      474.81      428.57     42.91 o 
   5   9   8     2033.45     2113.03     99.59 o 
   6   9   8       11.21       34.38     20.12 o 
   7   9   8     1621.75     1671.97     90.57 o 
   8   9   8      250.42      193.43     25.86 o 
  -8  10   8      581.47      621.70     52.91 o 
  -7  10   8     1785.55     1994.81    227.91 o 
  -6  10   8     1546.50     1611.53     82.35 o 
  -5  10   8     1914.22     1883.33    103.25 o 
  -4  10   8     2048.75     1851.92     93.34 o 
  -3  10   8     3077.00     3075.11    120.00 o 
  -2  10   8     4625.22     4453.27    157.85 o 
  -1  10   8     3744.62     3741.90    112.07 o 
   0  10   8     7762.71     7550.88    187.88 o 
   1  10   8     2823.65     2771.89     95.13 o 
   2  10   8     4056.69     3822.95    116.14 o 
   3  10   8     6634.75     7001.31    181.93 o 
   4  10   8     2151.81     2109.36     97.01 o 
   5  10   8     3159.10     3028.83    167.37 o 
   6  10   8      561.45      532.12     54.90 o 
   7  10   8     1042.75      925.52     67.88 o 
   8  10   8     1308.54     1427.22    118.71 o 
  -8  11   8     1123.91      398.15     54.00 o 
  -7  11   8       19.94       23.78     15.95 o 
  -6  11   8      153.23      128.52     27.15 o 
  -5  11   8     1201.03     1398.78     80.76 o 
  -4  11   8       18.59        6.44     19.82 o 
  -3  11   8      304.97      261.70     40.92 o 
  -2  11   8     1563.49     1568.52     93.94 o 
  -1  11   8       55.36       54.70     11.49 o 
   0  11   8     1804.77     1683.66     63.22 o 
   1  11   8       30.59       18.43      9.12 o 
   2  11   8     6077.94     6206.90    202.25 o 
   3  11   8      567.99      483.77     39.54 o 
   4  11   8      448.31      452.45     51.13 o 
   5  11   8     1413.72     1445.94     88.98 o 
   6  11   8      200.99      182.82     28.54 o 
   7  11   8      222.70      235.24     35.18 o 
  -7  12   8     3506.27     3578.69    329.18 o 
  -6  12   8      121.49      149.73     29.23 o 
  -5  12   8     1959.60     2107.58     87.80 o 
  -4  12   8       34.35       36.27     19.42 o 
  -3  12   8     2610.34     2412.48    167.37 o 
  -2  12   8      299.30      288.65     39.74 o 
  -1  12   8     5275.96     5395.14    155.87 o 
   0  12   8        0.81       17.74     14.37 o 
   1  12   8    11537.08    11366.89    210.07 o 
   2  12   8       14.42       15.85     19.12 o 
   3  12   8     6046.54     6077.58    188.47 o 
   4  12   8       24.68       14.17     15.95 o 
   5  12   8     4360.14     4765.51    532.62 o 
   6  12   8      250.48      296.78     43.40 o 
   7  12   8     1614.00     1702.00     85.91 o 
  -6  13   8      375.42      402.61     55.89 o 
  -5  13   8        9.41       32.40     14.27 o 
  -4  13   8      520.42      520.83     49.64 o 
  -3  13   8       33.81       42.31     16.75 o 
  -2  13   8     2016.45     2162.87    109.00 o 
  -1  13   8       17.88       13.87     14.67 o 
   0  13   8     1272.97     1204.36     68.37 o 
   1  13   8      211.95      251.69     26.16 o 
   2  13   8      926.23     1018.26     63.22 o 
   3  13   8     1227.89     1325.75     80.56 o 
   4  13   8      328.54      356.93     50.73 o 
   5  13   8      342.74      346.03     46.67 o 
   6  13   8       70.69       65.10     17.34 o 
  -6  14   8     1129.61     1110.52     82.35 o 
  -5  14   8     1208.17     1334.76     56.78 o 
  -4  14   8      792.91      926.51     67.08 o 
  -3  14   8      632.35      673.62     70.35 o 
  -2  14   8     1865.31     1914.85     99.09 o 
  -1  14   8      401.47      384.48     44.69 o 
   0  14   8     2251.04     2208.85     90.77 o 
   1  14   8     1170.99     1206.34     64.81 o 
   2  14   8     2183.11     2349.26    127.04 o 
   3  14   8     3543.17     3384.17    153.99 o 
   4  14   8     1640.32     1634.32    100.18 o 
   5  14   8     2450.49     2573.01    106.33 o 
  -4  15   8       55.40       48.75     14.57 o 
  -3  15   8      950.40     1087.73    160.63 o 
  -2  15   8      700.48      662.33     63.42 o 
  -1  15   8      869.59      982.29     66.39 o 
   0  15   8     1074.55     1034.12     66.79 o 
   1  15   8      191.40      170.64     27.65 o 
   2  15   8       10.90        5.15     12.68 o 
   3  15   8      215.65      246.24     40.13 o 
   4  15   8       20.20       41.32     18.63 o 
   5  15   8      264.38      256.15     30.62 o 
  -3  16   8        6.34       -6.74     13.77 o 
  -2  16   8     1237.30     1232.30     64.41 o 
  -1  16   8       46.18       25.66     12.98 o 
   0  16   8     2143.67     2258.00     90.07 o 
   1  16   8       24.48       24.08     12.68 o 
   2  16   8     1756.91     1819.92    109.99 o 
   3  16   8       95.10       98.50     20.91 o 
  -2  17   8      487.31      495.06     42.01 o 
  -1  17   8      303.63      336.12     28.74 o 
   0  17   8      366.65      373.67     36.37 o 
   1  17   8      481.88      380.91     51.82 o 
  -9   0   9     1611.54     1486.57    726.84 o 
  -7   0   9     6356.28     5960.95    346.72 o 
  -5   0   9     5061.64     4779.78    299.06 o 
  -3   0   9     5384.29     6096.91    279.04 o 
  -1   0   9     6235.57     5898.13    309.17 o 
   1   0   9    16261.25    16836.84    564.43 o 
   3   0   9    25102.05    24667.75    748.34 o 
   5   0   9     4027.06     3734.36    254.07 o 
   7   0   9     6112.45     5879.40    360.50 o 
   9   0   9     1053.97      910.55    116.63 o 
  -9   1   9      767.44      701.77    174.20 o 
  -8   1   9     3042.41     2979.29    287.96 o 
  -7   1   9      863.00      727.93     82.84 o 
  -6   1   9     4045.50     3809.48    119.21 o 
  -5   1   9      587.93      663.22     61.93 o 
  -4   1   9      140.75      181.83     31.51 o 
  -3   1   9      323.21      354.05     43.40 o 
  -2   1   9      744.15      833.26     78.48 o 
  -1   1   9        7.24       32.80     20.41 o 
   0   1   9     3318.64     3347.21    391.02 o 
   1   1   9      253.27      257.14     40.92 o 
   2   1   9    10999.27    10317.02    294.90 o 
   3   1   9     2232.38     2034.35    121.78 o 
   4   1   9     4703.97     4490.63    193.62 o 
   5   1   9     1099.97     1020.05     92.16 o 
   6   1   9     2374.44     2199.54     85.91 o 
   7   1   9      104.91      105.83     31.61 o 
   8   1   9      500.60      438.68     62.43 o 
   9   1   9       39.08      -20.51     31.02 o 
  -9   2   9     1052.51      882.21    261.80 o 
  -8   2   9      704.55      707.61     78.98 o 
  -7   2   9     4267.74     4056.71    198.88 o 
  -6   2   9     1670.74     1564.95     77.29 o 
  -5   2   9    11690.21    12520.71    383.19 o 
  -4   2   9     1217.43     1324.26    111.08 o 
  -3   2   9     2360.53     2566.77    149.43 o 
  -2   2   9     6373.55     6289.14    157.56 o 
  -1   2   9     1124.67     1045.81     86.51 o 
   0   2   9    13894.38    13133.10    501.01 o 
   1   2   9     1906.05     2135.82    122.08 o 
   2   2   9    12616.07    12966.23    342.26 o 
   3   2   9     5810.88     5705.59    310.85 o 
   4   2   9     6822.71     6757.94    531.03 o 
   5   2   9     7788.19     6876.26    210.77 o 
   6   2   9      993.15     1048.09     71.94 o 
   7   2   9     4129.88     4063.94    206.11 o 
   8   2   9     1725.19     1580.71    120.20 o 
   9   2   9      955.66      891.63     62.82 o 
  -9   3   9     1226.65     1278.38    348.50 o 
  -8   3   9      299.50      256.15     50.04 o 
  -7   3   9     2378.64     2461.14    152.70 o 
  -6   3   9       19.88        7.93     15.06 o 
  -5   3   9     2361.88     2623.55    165.19 o 
  -4   3   9     1553.56     1672.57    126.34 o 
  -3   3   9     2775.48     2782.49    128.52 o 
  -2   3   9     1811.99     1727.36     80.26 o 
  -1   3   9     4129.02     4892.65    381.60 o 
   0   3   9     1089.26     1052.85     85.52 o 
   1   3   9     1786.11     1813.38    170.73 o 
   2   3   9      778.03      805.52     61.24 o 
   3   3   9     2255.83     2222.82    106.42 o 
   4   3   9       15.75       13.97     12.68 o 
   5   3   9      589.53      578.79     45.48 o 
   6   3   9       47.33       30.42     15.66 o 
   7   3   9     1430.11     1324.36    112.96 o 
   8   3   9       82.33       39.24     20.02 o 
   9   3   9      580.91      507.75     44.49 o 
  -9   4   9       18.51       24.77     19.82 o 
  -8   4   9     4790.77     5238.28    218.70 o 
  -7   4   9      588.40      553.53     71.25 o 
  -6   4   9     4008.34     4091.19    159.34 o 
  -5   4   9      935.31      881.42     50.44 o 
  -4   4   9     9874.51    10150.64    340.97 o 
  -3   4   9       56.30       73.43     16.25 o 
  -2   4   9    12934.95    13131.51    298.76 o 
  -1   4   9      692.09      588.60     45.78 o 
   0   4   9     7251.64     7856.97    260.21 o 
   1   4   9     1587.14     1507.08    108.70 o 
   2   4   9     5408.03     5243.03    183.81 o 
   3   4   9      143.57      153.29     23.78 o 
   4   4   9     8587.07     8598.87    203.24 o 
   5   4   9      943.92      840.99     50.04 o 
   6   4   9     6198.45     6087.00    180.25 o 
   7   4   9       82.74       87.60     26.36 o 
   8   4   9     8237.08     8281.08    223.95 o 
   9   4   9        0.31       12.19     18.63 o 
  -9   5   9      213.93      200.36     27.94 o 
  -8   5   9        6.35       24.08     19.12 o 
  -7   5   9     1166.14     1057.11     99.98 o 
  -6   5   9     1496.23     1428.70     99.49 o 
  -5   5   9     3037.49     2830.75     92.95 o 
  -4   5   9     1030.02     1009.54     82.25 o 
  -3   5   9     6918.76     7059.48    229.60 o 
  -2   5   9     2702.04     2447.17    114.65 o 
  -1   5   9     7374.88     7550.88    210.67 o 
   0   5   9     1018.07     1009.15     77.49 o 
   1   5   9     1342.65     1351.11    128.82 o 
   2   5   9        1.55       19.42     15.16 o 
   3   5   9      550.47      502.99     43.70 o 
   4   5   9        2.84       -7.23     19.92 o 
   5   5   9      140.36      108.01     17.44 o 
   6   5   9     1107.39     1139.35     84.62 o 
   7   5   9      737.91      806.11     70.55 o 
   8   5   9     1039.19     1034.02     91.07 o 
   9   5   9     1039.42      968.82     73.13 o 
  -9   6   9     1496.28     1489.15     86.51 o 
  -8   6   9     1298.15     1410.87    104.24 o 
  -7   6   9     1987.35     2045.05    136.94 o 
  -6   6   9      908.11      885.38     73.92 o 
  -5   6   9     2776.37     2771.29     92.35 o 
  -4   6   9     2322.98     2413.97    129.02 o 
  -3   6   9     3881.15     3719.60    191.94 o 
  -2   6   9    10469.12    10645.70    232.37 o 
  -1   6   9     5299.10     5329.14    173.61 o 
   0   6   9     6052.87     5928.75    197.89 o 
   1   6   9     1272.93     1477.95    108.80 o 
   2   6   9     1208.40     1205.55     58.96 o 
   3   6   9     1405.76     1557.72     92.95 o 
   4   6   9     2129.96     2045.94     77.79 o 
   5   6   9      543.90      541.14     50.64 o 
   6   6   9     3200.97     3174.10    269.23 o 
   7   6   9     4885.00     5138.59    194.22 o 
   8   6   9     3472.57     3763.60    167.86 o 
   9   6   9     2686.34     2723.33    157.26 o 
  -9   7   9       59.37       32.50     21.01 o 
  -8   7   9      182.33      116.83     46.18 o 
  -7   7   9       49.32       69.96     22.69 o 
  -6   7   9     1125.41     1057.70     79.97 o 
  -5   7   9      655.48      622.29     52.52 o 
  -4   7   9     8445.94     8493.83    171.23 o 
  -3   7   9       19.43       56.88     24.28 o 
  -2   7   9     6945.11     6225.53    245.65 o 
  -1   7   9      918.78      794.62     56.58 o 
   0   7   9     1290.54     1152.04     67.48 o 
   1   7   9        6.38       32.40     16.15 o 
   2   7   9      865.67      962.08    118.41 o 
   3   7   9      204.88      225.14     39.64 o 
   4   7   9      281.03      286.67     29.63 o 
   5   7   9     1095.74     1205.94     77.09 o 
   6   7   9     1750.82     1863.52    104.05 o 
   7   7   9     1450.18     1427.61     88.09 o 
   8   7   9      536.67      533.41     58.36 o 
  -8   8   9      170.58      170.64     32.11 o 
  -7   8   9     1550.58     1601.42     91.76 o 
  -6   8   9     1062.56     1158.18     83.93 o 
  -5   8   9     5095.89     4929.71    197.39 o 
  -4   8   9      150.16      131.20     25.07 o 
  -3   8   9     5626.81     5797.05    137.64 o 
  -2   8   9      383.58      334.04     55.19 o 
  -1   8   9    12726.10    12355.43    652.02 o 
   0   8   9     1759.90     1680.20     74.62 o 
   1   8   9     6701.79     6151.11    215.92 o 
   2   8   9      469.91      482.48     50.93 o 
   3   8   9     6242.11     6562.73    144.08 o 
   4   8   9      252.73      323.34     38.74 o 
   5   8   9     4813.44     4563.36    150.32 o 
   6   8   9      219.87      250.80     40.23 o 
   7   8   9     3615.12     3912.04    156.96 o 
   8   8   9       17.07       48.85     18.73 o 
  -8   9   9      875.44      942.06     64.51 o 
  -7   9   9       27.80       33.29     14.27 o 
  -6   9   9      516.74      588.60     58.66 o 
  -5   9   9       76.43       82.25     23.58 o 
  -4   9   9     1825.06     1801.39    117.42 o 
  -3   9   9      222.87      172.91     21.60 o 
  -2   9   9     2016.12     1998.68     75.81 o 
  -1   9   9     1602.16     1576.94     70.16 o 
   0   9   9       91.41       80.86     14.07 o 
   1   9   9      374.40      327.89     26.36 o 
   2   9   9      781.72      774.20     46.08 o 
   3   9   9     1030.89      994.48     53.81 o 
   4   9   9     2229.15     2258.10    110.98 o 
   5   9   9       89.40      103.75     36.56 o 
   6   9   9     3007.66     2963.53    147.75 o 
   7   9   9      100.47      107.12     24.48 o 
  -8  10   9      682.57      169.94     38.74 o 
  -7  10   9      847.85      857.93     71.25 o 
  -6  10   9     2318.85     2458.56    114.85 o 
  -5  10   9      873.20      861.20     67.68 o 
  -4  10   9     1214.14     1242.71    105.83 o 
  -3  10   9     1492.40     1540.77    116.63 o 
  -2  10   9     3163.83     2787.35    126.94 o 
  -1  10   9     4448.90     4219.12    111.87 o 
   0  10   9      727.01      650.34     39.14 o 
   1  10   9     9554.06     9551.04    163.60 o 
   2  10   9     3384.12     3334.43    125.85 o 
   3  10   9     5296.51     5078.84    137.24 o 
   4  10   9     5610.33     5585.59    195.01 o 
   5  10   9     1362.43     1391.25    108.80 o 
   6  10   9     3078.42     3235.83    130.01 o 
   7  10   9     1435.51     1409.78     73.82 o 
  -7  11   9     1973.37     2376.61    106.82 o 
  -6  11   9      110.74      143.58     27.35 o 
  -5  11   9      160.90      154.09     24.38 o 
  -4  11   9      429.50      449.88     63.32 o 
  -3  11   9       42.54       45.48     35.97 o 
  -2  11   9       51.72       51.13     18.43 o 
  -1  11   9      561.14      492.78     45.88 o 
   0  11   9       10.21       12.58     14.17 o 
   1  11   9     3241.62     3178.96    116.14 o 
   2  11   9      403.82      349.59     44.79 o 
   3  11   9     3030.70     3098.49    116.63 o 
   4  11   9      148.44      124.46     30.22 o 
   5  11   9     1395.00     1454.86     85.81 o 
   6  11   9      111.18       83.24     23.39 o 
   7  11   9      613.45      634.68     53.01 o 
  -7  12   9      273.63       29.53     17.74 o 
  -6  12   9     2791.17     2703.51    178.07 o 
  -5  12   9      113.40      118.91     22.00 o 
  -4  12   9     2949.20     2877.82    122.18 o 
  -3  12   9        0.66       17.84     14.07 o 
  -2  12   9      900.18      907.58     70.85 o 
  -1  12   9      104.10      118.91     24.28 o 
   0  12   9     7147.80     6944.44    182.53 o 
   1  12   9        3.63       12.39     11.69 o 
   2  12   9     5236.57     5355.30    212.35 o 
   3  12   9       22.03       24.97     16.75 o 
   4  12   9     6347.94     6706.52    191.35 o 
   5  12   9      113.00      115.84     29.93 o 
   6  12   9     3793.39     3946.72    150.22 o 
  -6  13   9      602.28      658.07     68.08 o 
  -5  13   9      562.12      608.92     40.23 o 
  -4  13   9        5.31       15.95     14.96 o 
  -3  13   9      181.35      195.90     30.02 o 
  -2  13   9        4.89       17.04     16.05 o 
  -1  13   9      917.04      878.74     68.47 o 
   0  13   9       13.17       11.40     13.08 o 
   1  13   9     3103.92     3254.76     91.16 o 
   2  13   9      214.44      224.44     30.12 o 
   3  13   9     1357.99     1413.84     80.66 o 
   4  13   9      800.53      881.91     84.53 o 
   5  13   9      214.02      234.55     29.73 o 
   6  13   9      216.50      205.22     27.75 o 
  -5  14   9      701.62      720.69     47.76 o 
  -4  14   9     3231.42     3153.99    147.45 o 
  -3  14   9      963.42      928.59     78.78 o 
  -2  14   9      955.17     1009.74     68.87 o 
  -1  14   9     2455.04     2460.64    142.30 o 
   0  14   9       62.47       69.36     16.75 o 
   1  14   9     1783.56     1815.56    107.22 o 
   2  14   9     1227.97     1318.81     75.01 o 
   3  14   9     2321.99     2379.98     97.01 o 
   4  14   9     2635.33     2502.26    116.53 o 
   5  14   9      659.51      630.32     41.32 o 
  -4  15   9     1705.37     1603.70     87.99 o 
  -3  15   9       14.85       15.95     22.89 o 
  -2  15   9     1219.11     1308.40     70.55 o 
  -1  15   9      849.41      824.14     57.08 o 
   0  15   9      336.91      409.35     38.94 o 
   1  15   9      582.09      585.93     57.18 o 
   2  15   9      651.98      657.87     50.14 o 
   3  15   9      173.94      160.23     25.96 o 
   4  15   9       22.55       20.41     18.53 o 
  -3  16   9     2726.95     2940.64    159.44 o 
  -2  16   9       19.07       16.94     10.50 o 
  -1  16   9     2447.91     2257.40     83.53 o 
   0  16   9        7.85      -10.80     10.80 o 
   1  16   9     1385.98     1372.91     76.10 o 
   2  16   9        1.32       10.80     17.74 o 
  -8   0  10     3162.19     3476.33    246.54 o 
  -6   0  10     2184.20     2177.44    140.51 o 
  -4   0  10     7083.93     7179.58    369.81 o 
  -2   0  10     7885.63     7155.30    372.19 o 
   0   0  10     7261.39     7325.54    368.42 o 
   2   0  10    10885.01     9502.58    424.11 o 
   4   0  10    12679.95    11267.50    483.76 o 
   6   0  10    17398.76    17072.58    384.67 o 
   8   0  10     3467.17     3353.95    245.95 o 
  -9   1  10     2555.49     2487.50    683.83 o 
  -8   1  10      502.01      523.20     67.78 o 
  -7   1  10     4613.05     4789.79    175.09 o 
  -6   1  10     1576.31     1451.79     80.96 o 
  -5   1  10     3746.32     3775.49    115.64 o 
  -4   1  10      170.26      182.82     42.11 o 
  -3   1  10     1042.60     1163.24     81.65 o 
  -2   1  10        6.45       15.06     14.27 o 
  -1   1  10      122.73       85.22     34.19 o 
   0   1  10       45.52       41.92     19.62 o 
   1   1  10     1174.46     1012.42    113.36 o 
   2   1  10      234.66      195.31     40.03 o 
   3   1  10     8891.37     8614.82    620.41 o 
   4   1  10     1401.66     1317.03    106.23 o 
   5   1  10     1937.28     1776.12     68.67 o 
   6   1  10      409.26      389.33     36.27 o 
   7   1  10     1276.37     1281.06    111.78 o 
   8   1  10      356.48      286.67     48.06 o 
   9   1  10       80.29       45.09     23.19 o 
  -9   2  10     1684.81     1462.69    451.96 o 
  -8   2  10      501.91      514.19     65.00 o 
  -7   2  10      958.47      823.65     70.55 o 
  -6   2  10     7376.77     7191.27    189.56 o 
  -5   2  10       59.40       49.74     12.88 o 
  -4   2  10     7813.13     8384.33    300.94 o 
  -3   2  10      874.11      907.88     75.81 o 
  -2   2  10     5691.22     5591.04    230.39 o 
  -1   2  10     7172.68     6403.10    246.24 o 
   0   2  10      318.08      330.77     51.53 o 
   1   2  10     4701.55     4419.19    495.46 o 
   2   2  10     2093.83     2033.06    153.59 o 
   3   2  10     8510.24     7082.77   1007.76 o 
   4   2  10     6191.12     5922.01    566.01 o 
   5   2  10     1898.45     1800.69     84.03 o 
   6   2  10     4950.78     4766.70    157.75 o 
   7   2  10     2436.42     2536.45    129.91 o 
   8   2  10     3315.18     3161.61    185.70 o 
   9   2  10     1149.29      999.73     60.15 o 
  -9   3  10       53.89       50.93     18.13 o 
  -8   3  10      520.24      563.14     68.17 o 
  -7   3  10      154.83      163.10     32.01 o 
  -6   3  10     3407.28     3253.97    142.20 o 
  -5   3  10      349.57      321.75     27.84 o 
  -4   3  10     1982.69     2203.60    150.92 o 
  -3   3  10      313.63      368.52     47.86 o 
  -2   3  10     4984.80     5075.07    181.34 o 
  -1   3  10     2935.07     3053.90    178.07 o 
   0   3  10     1771.52     1557.52    139.52 o 
   1   3  10      882.15      843.86     81.95 o 
   2   3  10     2632.19     2574.00    428.27 o 
   3   3  10     1291.15     1317.03    113.96 o 
   4   3  10      532.14      548.87     56.28 o 
   5   3  10     1082.78     1075.34     57.47 o 
   6   3  10     2665.30     2597.88    100.88 o 
   7   3  10       98.43       89.68     25.37 o 
   8   3  10      848.24      821.96     62.33 o 
   9   3  10       48.53       58.86     66.89 o 
  -9   4  10     1953.70     1924.46    101.37 o 
  -8   4  10       96.72      108.41     32.80 o 
  -7   4  10     3284.53     3401.12    143.98 o 
  -6   4  10      451.02      548.87     57.97 o 
  -5   4  10     5335.53     5353.52    140.81 o 
  -4   4  10     3221.08     3347.81    146.06 o 
  -3   4  10     8142.86     8666.84    220.58 o 
  -2   4  10      148.60      157.65     26.95 o 
  -1   4  10     8271.82     7566.43    384.38 o 
   0   4  10      378.88      487.23    147.45 o 
   1   4  10     7900.44     8290.00   1093.87 o 
   2   4  10      653.03      603.96     71.15 o 
   3   4  10     5204.61     5013.93    191.25 o 
   4   4  10      240.90      214.14     22.59 o 
   5   4  10     1932.84     1865.20     84.62 o 
   6   4  10        1.24        1.09     14.57 o 
   7   4  10     5340.75     5461.53    187.48 o 
   8   4  10      182.88      196.10     40.73 o 
   9   4  10     3625.99     3744.27    272.50 o 
  -9   5  10       26.55       31.21     16.55 o 
  -8   5  10      374.21      436.60     56.68 o 
  -7   5  10        9.40       12.88     25.47 o 
  -6   5  10      929.12      954.25     75.90 o 
  -5   5  10      530.11      519.04     48.16 o 
  -4   5  10     1213.41     1316.53     68.47 o 
  -3   5  10      548.78      563.14     53.01 o 
  -2   5  10     9961.17     9281.11    402.81 o 
  -1   5  10     2567.77     2639.40    141.60 o 
   0   5  10     8023.05     7863.31    289.64 o 
   1   5  10       19.46      146.56    278.05 o 
   2   5  10     2714.68     3082.44    128.92 o 
   3   5  10       88.19       72.54     17.34 o 
   4   5  10       40.56       50.24     12.49 o 
   5   5  10      503.34      497.54     48.65 o 
   6   5  10      582.54      631.71     62.92 o 
   7   5  10       92.68       88.59     23.68 o 
   8   5  10      666.11      652.32     67.68 o 
  -8   6  10     1501.46     1680.89    105.93 o 
  -7   6  10     1598.00     1774.93     99.79 o 
  -6   6  10     2828.04     2724.32    130.50 o 
  -5   6  10     1756.62     1631.05     89.78 o 
  -4   6  10     2113.59     2152.37     75.81 o 
  -3   6  10     1864.33     1799.80    120.99 o 
  -2   6  10     5464.36     5360.75    253.97 o 
  -1   6  10    11995.64    11925.47    304.90 o 
   0   6  10     3150.00     2723.63    175.89 o 
   1   6  10     4726.05     4644.32    167.76 o 
   2   6  10     4316.27     4298.89    165.58 o 
   3   6  10     2752.45     2796.66     85.22 o 
   4   6  10     1076.55     1080.59     57.47 o 
   5   6  10     1442.04     1427.31     94.93 o 
   6   6  10     1605.80     1560.00    123.96 o 
   7   6  10     1744.54     1754.02     96.61 o 
   8   6  10     2349.56     2459.45    121.59 o 
  -8   7  10      410.25      345.04    108.80 o 
  -7   7  10      231.89      225.43     30.02 o 
  -6   7  10       34.20       21.80     19.82 o 
  -5   7  10      313.85      273.39     41.22 o 
  -4   7  10      749.31      664.11     54.40 o 
  -3   7  10     5020.20     5247.79    192.53 o 
  -2   7  10      290.78      282.21     32.01 o 
  -1   7  10     6681.97     6056.67    235.74 o 
   0   7  10      712.44      713.66     73.03 o 
   1   7  10     3353.28     3022.29    148.04 o 
   2   7  10       30.44       32.50     10.70 o 
   3   7  10      729.95      775.69     44.00 o 
   4   7  10        9.43       29.63     15.56 o 
   5   7  10      360.78      413.31     65.90 o 
   6   7  10      807.39      851.39     71.94 o 
   7   7  10      396.79      434.71     45.78 o 
   8   7  10      969.80     1050.47     71.25 o 
  -8   8  10     2032.67     1529.48    911.25 o 
  -7   8  10       12.03       11.10     16.05 o 
  -6   8  10     3388.95     3612.58    146.26 o 
  -5   8  10     1167.99     1332.68    114.05 o 
  -4   8  10     4498.07     4508.96    168.85 o 
  -3   8  10      352.31      318.58     38.15 o 
  -2   8  10     2256.22     2231.64     75.41 o 
  -1   8  10      548.96      506.56     31.91 o 
   0   8  10     8493.81     8474.31    141.40 o 
   1   8  10      946.46      908.37     43.01 o 
   2   8  10     8433.86     8413.47    169.05 o 
   3   8  10     1340.82     1286.41     67.58 o 
   4   8  10     7694.52     7437.61    280.13 o 
   5   8  10      113.98      129.91     39.44 o 
   6   8  10     2143.42     2270.29    137.04 o 
   7   8  10      138.66      115.05     40.23 o 
   8   8  10     2958.60     3035.27    173.61 o 
  -7   9  10     1126.86     1274.71    117.42 o 
  -6   9  10      155.43      193.43     32.90 o 
  -5   9  10      769.16      842.87     68.67 o 
  -4   9  10       15.21       18.63     15.36 o 
  -3   9  10     3430.89     3273.09    141.21 o 
  -2   9  10      678.03      653.21     60.05 o 
  -1   9  10      720.38      707.71     44.39 o 
   0   9  10      114.17      117.62     20.91 o 
   1   9  10      932.17      980.11     52.22 o 
   2   9  10      596.84      525.68     47.66 o 
   3   9  10     1105.78     1105.37     62.53 o 
   4   9  10      170.44      173.71     33.79 o 
   5   9  10     3141.40     2948.77    162.11 o 
   6   9  10      255.95      204.52     31.71 o 
   7   9  10     2128.85     2046.84    109.50 o 
  -7  10  10      576.04      661.73     54.70 o 
  -6  10  10      735.56      804.13     73.82 o 
  -5  10  10     2974.79     2902.39    160.23 o 
  -4  10  10     1106.23     1060.08     96.12 o 
  -3  10  10     1793.96     1730.14    124.95 o 
  -2  10  10      390.11      384.48     46.97 o 
  -1  10  10     1362.57     1393.23     95.13 o 
   0  10  10     3500.87     3557.09    123.86 o 
   1  10  10     1048.86     1034.61     65.60 o 
   2  10  10     6189.14     6021.10    170.44 o 
   3  10  10     3536.33     3493.47    125.15 o 
   4  10  10     3461.78     3511.31    142.99 o 
   5  10  10     2828.55     2725.12    149.03 o 
   6  10  10     1578.31     1685.35     85.52 o 
   7  10  10     2731.64     2842.24    158.84 o 
  -7  11  10       91.33       55.39     28.44 o 
  -6  11  10     2990.86     3273.79    390.82 o 
  -5  11  10      678.67      758.74     59.26 o 
  -4  11  10      890.29      835.44     82.44 o 
  -3  11  10      149.97      139.92     80.26 o 
  -2  11  10       32.69       35.18     15.95 o 
  -1  11  10      362.68      379.12     39.44 o 
   0  11  10      228.33      233.76     30.32 o 
   1  11  10      488.13      513.79     45.68 o 
   2  11  10     1685.83     1687.53     96.52 o 
   3  11  10      499.25      490.90     51.43 o 
   4  11  10     1453.71     1359.54     83.63 o 
   5  11  10      223.93      201.75     48.55 o 
   6  11  10     1849.28     1986.59     98.79 o 
  -6  12  10      226.31      218.70     30.32 o 
  -5  12  10     2309.74     2465.50    125.45 o 
  -4  12  10      233.81      250.70     34.68 o 
  -3  12  10     2808.05     2692.61    161.72 o 
  -2  12  10       35.64       32.40     16.94 o 
  -1  12  10     6065.36     6028.23    168.06 o 
   0  12  10        5.69       23.88     14.37 o 
   1  12  10     1678.58     1695.56     80.76 o 
   2  12  10       74.98       51.92     21.50 o 
   3  12  10     5286.58     5420.70    252.29 o 
   4  12  10      241.74      248.52     35.08 o 
   5  12  10     5003.99     5196.76    233.66 o 
   6  12  10        6.30       21.21     13.77 o 
  -5  13  10      340.65      364.06     32.01 o 
  -4  13  10      898.85      994.68     53.61 o 
  -3  13  10        6.54       11.89     12.49 o 
  -2  13  10      508.09      502.49     48.65 o 
  -1  13  10      113.23      108.21     21.01 o 
   0  13  10      819.56      884.99     55.19 o 
   1  13  10       66.25       48.36     14.37 o 
   2  13  10     2616.01     2697.67     97.51 o 
   3  13  10      136.89      158.25     26.46 o 
   4  13  10     1449.32     1366.37     87.50 o 
   5  13  10      161.41      166.37     22.69 o 
  -4  14  10      385.66      418.66     33.49 o 
  -3  14  10     3751.17     3553.03    299.26 o 
  -2  14  10     1175.69     1160.36     85.91 o 
  -1  14  10     1574.01     1515.90     79.87 o 
   0  14  10     1539.92     1572.19     68.27 o 
   1  14  10      268.52      280.73     41.32 o 
   2  14  10     1759.88     1700.41     87.30 o 
   3  14  10      365.74      372.98     37.46 o 
   4  14  10     1065.12     1025.89     65.70 o 
  -3  15  10     1703.86     1747.28     72.44 o 
  -2  15  10       69.75       60.84     14.86 o 
  -1  15  10     1459.36     1453.97     69.36 o 
   0  15  10      424.27      395.97     35.28 o 
   1  15  10     1118.29     1229.03     75.61 o 
   2  15  10      636.02      650.73     52.91 o 
   3  15  10      496.36      445.32     58.27 o 
   0  16  10     3076.85     2947.68    151.41 o 
  -9   0  11     2399.55     2247.59   1051.56 o 
  -7   0  11     1240.38     1263.71    150.22 o 
  -5   0  11     4874.64     5007.99    251.40 o 
  -3   0  11     2739.68     2752.07    219.69 o 
  -1   0  11     7508.94     8459.25    425.70 o 
   1   0  11     7992.83     8218.95    414.70 o 
   3   0  11     3535.14     2980.08    238.51 o 
   5   0  11     8277.78     8326.27    363.07 o 
   7   0  11     9414.86    10115.76    321.75 o 
  -9   1  11      536.42      426.59    153.59 o 
  -8   1  11     2477.29     2815.39    146.56 o 
  -7   1  11     1962.48     2027.02    108.90 o 
  -6   1  11     5796.45     5819.75    169.55 o 
  -5   1  11      257.72      238.12     31.51 o 
  -4   1  11     3381.53     3314.91    138.93 o 
  -3   1  11      372.67      406.87     62.23 o 
  -2   1  11     4023.72     4421.96    212.55 o 
  -1   1  11      670.02      715.54     87.70 o 
   0   1  11      363.78      402.41     60.74 o 
   1   1  11       52.94       72.63     28.44 o 
   2   1  11     1098.56      951.87    122.48 o 
   3   1  11      444.93      392.20     63.42 o 
   4   1  11     1738.57     1738.56     79.87 o 
   5   1  11       12.54       37.75     15.95 o 
   6   1  11     6515.08     6640.92    187.08 o 
   7   1  11      611.98      521.72     53.31 o 
   8   1  11     1492.49     1348.74     98.20 o 
  -9   2  11      243.50      226.82     32.70 o 
  -8   2  11     3202.47     3589.89    164.00 o 
  -7   2  11      595.52      595.24     57.97 o 
  -6   2  11     1953.28     1948.44    109.20 o 
  -5   2  11     3663.21     3478.71    111.58 o 
  -4   2  11      504.15      576.12     44.89 o 
  -3   2  11     8104.46     8242.63    302.63 o 
  -2   2  11     2033.77     2140.77    263.68 o 
  -1   2  11     5419.12     5289.71    509.63 o 
   0   2  11     4062.20     4728.65    267.55 o 
   1   2  11     1057.63      926.01     93.15 o 
   2   2  11     7999.99     6957.81    266.66 o 
   3   2  11     2952.26     2577.87    155.47 o 
   4   2  11     4265.35     4317.72    191.25 o 
   5   2  11     1101.58     1074.15     64.51 o 
   6   2  11     5808.76     6002.47    175.49 o 
   7   2  11     3018.93     2946.09    132.09 o 
   8   2  11     3648.05     3671.54    164.99 o 
  -9   3  11     1408.78     1235.57    612.29 o 
  -8   3  11       18.39       13.58     16.35 o 
  -7   3  11     2017.90     2022.06    107.42 o 
  -6   3  11      171.45      147.05     30.12 o 
  -5   3  11     1636.66     1701.80     85.62 o 
  -4   3  11     1515.49     1496.98     66.59 o 
  -3   3  11     4459.19     4821.80    186.89 o 
  -2   3  11      956.68     1086.54    102.26 o 
  -1   3  11     1952.85     1909.99    110.49 o 
   0   3  11       25.43       40.43     33.00 o 
   1   3  11     4160.98     4377.37    232.96 o 
   2   3  11     1463.88     1354.19    148.74 o 
   3   3  11     1836.85     1652.35     85.81 o 
   4   3  11     2768.74     2856.31     87.89 o 
   5   3  11     1731.36     1648.88     89.08 o 
   6   3  11      224.60      232.67     32.50 o 
   7   3  11     1011.37     1071.28     77.49 o 
   8   3  11        5.19       11.69     68.27 o 
  -8   4  11     2621.94     2978.39    142.79 o 
  -7   4  11      480.78      431.25     49.15 o 
  -6   4  11     4004.61     4136.68    161.62 o 
  -5   4  11      414.32      372.98     46.87 o 
  -4   4  11     5928.10     6011.09    165.98 o 
  -3   4  11     2811.64     2672.40    123.96 o 
  -2   4  11     8883.09     9514.38    318.38 o 
  -1   4  11      172.11      132.88     28.14 o 
   0   4  11    10141.61     8411.29    608.32 o 
   1   4  11      221.66      217.01     46.57 o 
   2   4  11     5747.70     6092.84    300.84 o 
   3   4  11      236.87      249.41     23.29 o 
   4   4  11     6342.07     6197.88    168.16 o 
   5   4  11      231.17      230.09     29.73 o 
   6   4  11     3945.45     4120.72    204.52 o 
   7   4  11        1.67       31.02     17.54 o 
   8   4  11     2530.76     2363.73    121.49 o 
  -8   5  11      198.96      221.57     38.65 o 
  -7   5  11      352.08      369.61     44.59 o 
  -6   5  11       10.45        7.63     16.35 o 
  -5   5  11      692.93      743.19     66.79 o 
  -4   5  11       40.09       71.15     27.05 o 
  -3   5  11     1812.41     1808.92     82.54 o 
  -2   5  11     1296.67     1439.01     81.85 o 
  -1   5  11     4108.69     4128.06    165.98 o 
   0   5  11     1992.32     1586.36    118.22 o 
   1   5  11    11940.26    12371.58    305.99 o 
   2   5  11     1254.28     1285.51     55.39 o 
   3   5  11     4116.24     4108.24     97.90 o 
   4   5  11        4.46       16.25     13.18 o 
   5   5  11      599.08      676.40     65.40 o 
   6   5  11       21.93       60.35     47.56 o 
   7   5  11      400.43      406.18     45.19 o 
   8   5  11      174.49      119.90     49.25 o 
  -8   6  11      933.06      949.30     71.05 o 
  -7   6  11      937.78     1044.52     72.34 o 
  -6   6  11     2014.71     2060.11    149.83 o 
  -5   6  11     3080.84     3135.95    138.43 o 
  -4   6  11      689.41      698.00     73.53 o 
  -3   6  11     2275.38     2327.46     97.41 o 
  -2   6  11     3739.14     3645.97    169.15 o 
  -1   6  11     3749.26     3477.22    101.77 o 
   0   6  11     2684.46     2710.25     97.31 o 
   1   6  11     3270.31     3130.20     96.61 o 
   2   6  11     3701.35     3603.17    180.05 o 
   3   6  11     3722.70     3597.22    200.07 o 
   4   6  11     2471.41     2359.57    104.34 o 
   5   6  11      568.39      586.62     60.54 o 
   6   6  11     1409.05     1389.07    137.84 o 
   7   6  11      704.69      653.61     69.17 o 
   8   6  11      904.42      972.29    104.84 o 
  -8   7  11      526.28      502.49     64.21 o 
  -7   7  11      328.68      389.03     35.87 o 
  -6   7  11      478.81      436.99     55.00 o 
  -5   7  11      719.64      720.40     65.30 o 
  -4   7  11      472.63      473.36     53.21 o 
  -3   7  11       27.72       36.17     14.96 o 
  -2   7  11     4787.99     4825.16    250.40 o 
  -1   7  11     1542.57     1465.96     59.55 o 
   0   7  11     4744.76     4687.82    111.97 o 
   1   7  11      626.91      565.81     37.56 o 
   2   7  11     5441.63     5263.35    158.55 o 
   3   7  11       10.47        6.84     13.38 o 
   4   7  11      986.10      898.46    102.36 o 
   5   7  11      243.34      231.18     32.20 o 
   6   7  11      496.28      489.31    100.58 o 
   7   7  11      173.36      219.88     41.02 o 
  -7   8  11     2945.72     3373.18    131.40 o 
  -6   8  11        2.91       13.67     30.22 o 
  -5   8  11     3896.97     4408.39    211.07 o 
  -4   8  11     1304.61     1153.33     83.24 o 
  -3   8  11     3404.43     2950.05    165.58 o 
  -2   8  11     2227.43     2079.93    109.10 o 
  -1   8  11     1656.54     1578.43     73.13 o 
   0   8  11        4.46        5.85     13.87 o 
   1   8  11     7070.73     7178.39    220.48 o 
   2   8  11      303.61      236.63     28.54 o 
   3   8  11    10798.20    10849.53    240.79 o 
   4   8  11      149.87      152.20     33.99 o 
   5   8  11     3334.80     3519.04    152.11 o 
   6   8  11      109.53      128.22     36.17 o 
   7   8  11     2050.72     2152.27    110.69 o 
  -7   9  11      234.05      218.70     43.01 o 
  -6   9  11     2134.54     2260.18    124.76 o 
  -5   9  11      662.78      708.80     61.14 o 
  -4   9  11     1779.93     1812.58    126.54 o 
  -3   9  11      270.69      266.75     48.46 o 
  -2   9  11     3914.25     3406.97    142.30 o 
  -1   9  11       42.78       43.10     14.37 o 
   0   9  11      156.65      146.66     26.36 o 
   1   9  11       75.56       62.33     14.07 o 
   2   9  11      978.71      953.95     75.81 o 
   3   9  11      876.16      872.50     62.13 o 
   4   9  11      968.41      930.67     71.54 o 
   5   9  11      938.32      924.62     67.98 o 
   6   9  11     1301.01     1302.76     92.45 o 
   7   9  11      247.79      284.10     36.37 o 
  -6  10  11     1123.88     1224.18    131.59 o 
  -5  10  11     1332.78     1356.96     98.10 o 
  -4  10  11     1726.80     1809.31    122.38 o 
  -3  10  11      317.51      374.37     57.77 o 
  -2  10  11     2526.10     2552.00    120.40 o 
  -1  10  11     1239.91     1080.89     66.99 o 
   0  10  11      877.86      915.41     61.63 o 
   1  10  11     1508.46     1409.08     76.99 o 
   2  10  11     1469.38     1498.26     91.26 o 
   3  10  11     4892.16     4858.36    146.06 o 
   4  10  11     2082.20     2023.05    102.66 o 
   5  10  11     3459.61     3545.79    189.17 o 
   6  10  11     3326.47     3283.70    138.03 o 
  -6  11  11       26.38       28.24     14.67 o 
  -5  11  11     3619.26     3790.85    124.86 o 
  -4  11  11      376.27      390.52     54.60 o 
  -3  11  11     1526.77     1519.07    110.69 o 
  -2  11  11      155.97      149.43     29.03 o 
  -1  11  11      163.70      178.07     26.26 o 
   0  11  11     1061.23     1092.09     65.40 o 
   1  11  11      155.40      152.70     29.93 o 
   2  11  11      142.86      124.26     27.25 o 
   3  11  11      956.45      964.56     67.68 o 
   4  11  11      139.21      145.76     34.29 o 
   5  11  11     2085.18     2366.21     96.61 o 
   6  11  11       95.40       78.98     26.46 o 
  -5  12  11      153.31      162.71     22.10 o 
  -4  12  11     1883.91     2025.73     89.08 o 
  -3  12  11      218.91      249.02     33.20 o 
  -2  12  11     4187.39     4230.32    147.84 o 
  -1  12  11       66.66       57.97     16.25 o 
   0  12  11     2518.14     2630.88     98.70 o 
   1  12  11       12.07       20.81     13.58 o 
   2  12  11      952.40      952.67     70.95 o 
   3  12  11       40.12       42.11     15.46 o 
   4  12  11     1998.05     1982.82    107.02 o 
   5  12  11       83.32      110.29     19.82 o 
  -4  13  11      600.00      596.04     43.20 o 
  -3  13  11     1104.21     1169.87     84.03 o 
  -2  13  11       74.52       56.98     17.94 o 
  -1  13  11      754.36      707.51     75.51 o 
   0  13  11        3.02      -10.11     13.28 o 
   1  13  11     1638.39     1498.46    204.92 o 
   2  13  11       10.36       35.77     17.04 o 
   3  13  11      914.03      900.05     55.09 o 
   4  13  11        2.35       17.14     25.27 o 
  -3  14  11      363.49      390.12     42.31 o 
  -2  14  11     2759.79     2848.98     98.60 o 
  -1  14  11     1931.75     2066.75    108.80 o 
   0  14  11     2127.57     2256.41    233.06 o 
   1  14  11      880.52      991.41     70.26 o 
   2  14  11      300.06      302.03     36.96 o 
   3  14  11     1459.12     1271.05    103.35 o 
  -1  15  11      144.77      145.27     22.99 o 
   0  15  11     1711.32     1742.82    119.11 o 
   1  15  11      146.49       99.98     27.55 o 
  -8   0  12     2096.39     2520.69    177.37 o 
  -6   0  12     1114.48     1306.72    102.26 o 
  -4   0  12     5249.95     4559.40    288.75 o 
  -2   0  12     9757.02    11027.40    510.42 o 
   0   0  12     2514.95     2608.88    235.44 o 
   2   0  12     2316.93     2295.85    141.60 o 
   4   0  12     6168.74     5767.52    348.70 o 
   6   0  12     5558.16     5561.41    232.67 o 
   8   0  12     6226.09     7072.66    305.80 o 
  -8   1  12      545.76      600.00     60.45 o 
  -7   1  12     3167.52     3424.90    167.76 o 
  -6   1  12      697.01      702.56     53.81 o 
  -5   1  12     4441.10     4799.10    174.20 o 
  -4   1  12     1516.46     1272.43    104.94 o 
  -3   1  12     9248.74     8638.31    408.95 o 
  -2   1  12      424.92      584.64     81.16 o 
  -1   1  12     2461.62     2470.85    161.02 o 
   0   1  12      578.44      537.18     76.10 o 
   1   1  12     1548.66     1401.25    119.90 o 
   2   1  12     1046.07     1079.90     56.68 o 
   3   1  12      127.21      119.01     27.94 o 
   4   1  12      530.51      462.06     67.18 o 
   5   1  12     2526.27     2715.41    133.77 o 
   6   1  12      125.25      119.90     25.07 o 
   7   1  12     3571.31     3764.19    121.49 o 
   8   1  12      509.78      566.21     56.88 o 
  -8   2  12      413.62      479.80     52.62 o 
  -7   2  12     1156.98     1335.36     83.34 o 
  -6   2  12      407.03      473.95     44.99 o 
  -5   2  12     2757.48     2666.65    124.56 o 
  -4   2  12     1961.73     1889.68    171.92 o 
  -3   2  12      733.50      728.72     56.48 o 
  -2   2  12     6185.96     6012.28    171.82 o 
  -1   2  12      100.94       95.72     31.31 o 
   0   2  12     5561.11     6082.24    330.97 o 
   1   2  12     1006.54     1064.54    103.55 o 
   2   2  12     3845.80     3814.13    109.50 o 
   3   2  12     2723.20     2586.49     90.27 o 
   4   2  12      508.73      594.45     53.51 o 
   5   2  12     3624.05     3890.53    194.71 o 
   6   2  12     1081.70     1073.06     68.47 o 
   7   2  12     2930.54     2975.92    122.97 o 
   8   2  12     1346.63     1431.48     87.30 o 
  -8   3  12     1738.25     2111.84    109.60 o 
  -7   3  12       12.79       -9.51     20.81 o 
  -6   3  12     3010.61     3459.19    121.29 o 
  -5   3  12       87.81       80.56     22.69 o 
  -4   3  12     1372.63     1327.83     87.80 o 
  -3   3  12     1524.64     1482.41     72.63 o 
  -2   3  12     3565.48     3673.52    125.25 o 
  -1   3  12      579.31      568.49     51.82 o 
   0   3  12     3438.73     3591.87    130.40 o 
   1   3  12       45.58       55.39     14.17 o 
   2   3  12     4983.29     4851.72    189.56 o 
   3   3  12     1377.07     1385.30     79.47 o 
   4   3  12     1402.69     1561.78     76.99 o 
   5   3  12     2622.69     2666.95    113.76 o 
   6   3  12     1034.16     1074.45     79.27 o 
   7   3  12      814.24      794.81     60.64 o 
   8   3  12      414.77      512.20     78.38 o 
  -8   4  12      567.35      606.94     55.59 o 
  -7   4  12     2476.35     2699.25    167.46 o 
  -6   4  12      133.01      165.88     26.56 o 
  -5   4  12     3470.62     3271.21    140.51 o 
  -4   4  12       49.54       50.54     24.87 o 
  -3   4  12     1981.42     1666.92    118.91 o 
  -2   4  12      621.21      553.62     43.40 o 
  -1   4  12     6209.33     6147.94    140.12 o 
   0   4  12     1151.02     1091.00     56.48 o 
   1   4  12     9164.90     9588.20    232.67 o 
   2   4  12       40.42       25.37     11.40 o 
   3   4  12     4224.37     4422.36    134.17 o 
   4   4  12      909.94      895.69     57.87 o 
   5   4  12     3289.80     3376.64    126.84 o 
   6   4  12      260.20      310.95     55.49 o 
   7   4  12     1776.21     1910.09    169.55 o 
   8   4  12        2.36       54.50     39.04 o 
  -8   5  12     1833.37     1970.44    889.25 o 
  -7   5  12     1139.42     1150.55     72.24 o 
  -6   5  12      669.59      695.23     59.55 o 
  -5   5  12       13.39        5.35     15.66 o 
  -4   5  12      193.02      215.03     36.07 o 
  -3   5  12      151.48      156.27     55.79 o 
  -2   5  12     1742.63     1773.74     80.07 o 
  -1   5  12      210.14      226.13     25.57 o 
   0   5  12     4077.06     4199.30    149.23 o 
   1   5  12     2492.29     2417.64     95.13 o 
   2   5  12     8256.46     8200.12    207.10 o 
   3   5  12     1296.23     1383.22     60.35 o 
   4   5  12     3071.22     3068.47    140.21 o 
   5   5  12       56.15       49.55     24.38 o 
   6   5  12     1286.70     1263.71    143.88 o 
   7   5  12       61.79       66.29     39.04 o 
  -7   6  12     1658.55     1840.72     73.23 o 
  -6   6  12     1774.19     1838.64     94.14 o 
  -5   6  12     1487.98     1368.45     87.70 o 
  -4   6  12     1961.01     2106.59    111.87 o 
  -3   6  12     1148.26     1095.16    103.95 o 
  -2   6  12     3090.84     3108.90    118.71 o 
  -1   6  12     4172.61     4379.25    115.94 o 
   0   6  12     3167.47     3150.22    139.72 o 
   1   6  12     1981.64     1971.72    108.80 o 
   2   6  12     2900.35     2911.41    119.70 o 
   3   6  12     4469.15     4267.67    221.47 o 
   4   6  12     2058.99     2211.82    116.33 o 
   5   6  12     2017.51     2133.94    110.69 o 
   6   6  12     1428.11     1419.29    106.62 o 
   7   6  12     1730.06     1937.74    107.81 o 
  -7   7  12     1465.35     1660.77     74.72 o 
  -6   7  12      532.73      536.28     48.75 o 
  -5   7  12      316.55      301.24     41.62 o 
  -4   7  12      738.43      730.60     65.00 o 
  -3   7  12     1715.52     1715.77     99.88 o 
  -2   7  12       29.20       -2.97     17.24 o 
  -1   7  12     1425.99     1439.11     69.46 o 
   0   7  12     1072.24     1059.49     67.18 o 
   1   7  12     4307.11     4401.85    225.73 o 
   2   7  12      426.37      348.60     39.83 o 
   3   7  12     4560.54     4600.03    168.16 o 
   4   7  12      299.86      293.61     42.41 o 
   5   7  12     3294.49     3377.63    136.75 o 
   6   7  12       66.64       56.78     24.08 o 
   7   7  12      492.12      489.41     50.73 o 
  -7   8  12      805.15      829.20     76.99 o 
  -6   8  12     3229.37     3374.56    117.32 o 
  -5   8  12      206.20      214.53     33.79 o 
  -4   8  12     2899.30     3013.27    131.49 o 
  -3   8  12      334.61      330.97     70.85 o 
  -2   8  12     2009.95     1755.01    122.68 o 
  -1   8  12      412.65      404.89     39.74 o 
   0   8  12     1760.49     1744.31    119.90 o 
   1   8  12      179.91      159.34     37.56 o 
   2   8  12     5673.88     5705.39    233.66 o 
   3   8  12      327.79      294.30     40.33 o 
   4   8  12     4748.53     4814.46    168.46 o 
   5   8  12      836.82      873.00     73.43 o 
   6   8  12     3161.51     3194.32    170.73 o 
   7   8  12      273.20      276.07     51.03 o 
  -6   9  12      257.51      342.36     46.18 o 
  -5   9  12     2815.60     3141.80    149.73 o 
  -4   9  12      814.02      780.74     79.37 o 
  -3   9  12     2936.05     3303.61    187.58 o 
  -2   9  12      410.62      358.12     45.78 o 
  -1   9  12     1398.94     1428.40     75.51 o 
   0   9  12       52.57       50.04     19.42 o 
   1   9  12      823.78     1011.03    127.53 o 
   2   9  12       10.85       14.76     21.80 o 
   3   9  12      953.51     1077.42     76.20 o 
   4   9  12      742.17      673.23     57.97 o 
   5   9  12     1618.67     1574.27     82.25 o 
   6   9  12      629.31      693.15     61.34 o 
  -6  10  12     2301.51     2567.07    359.21 o 
  -5  10  12      445.85      418.76     39.93 o 
  -4  10  12     1090.51     1189.30     92.35 o 
  -3  10  12      499.63      559.97     66.59 o 
  -2  10  12     1168.60     1327.23     82.94 o 
  -1  10  12     3053.31     2926.97    111.87 o 
   0  10  12       45.53       61.73     18.03 o 
   1  10  12      865.69      860.11     83.44 o 
   2  10  12     1901.02     1868.37    120.79 o 
   3  10  12     1781.54     1753.62    111.48 o 
   4  10  12     2060.29     1948.83    112.57 o 
   5  10  12      648.19      769.35     50.73 o 
   6  10  12     2543.23     2589.96    144.18 o 
  -5  11  12       64.29      104.84     18.93 o 
  -4  11  12     4247.45     4009.54    165.48 o 
  -3  11  12       14.73       28.04     21.40 o 
  -2  11  12     2776.68     3225.33    125.95 o 
  -1  11  12     1949.42     2048.62     85.12 o 
   0  11  12      635.55      600.20     54.80 o 
   1  11  12      112.67      124.95     32.20 o 
   2  11  12       99.22      104.05     26.26 o 
   3  11  12      135.96       85.52     18.43 o 
   4  11  12       72.30       53.01     24.28 o 
   5  11  12      207.83      203.34     29.13 o 
  -4  12  12      513.25      445.22     35.87 o 
  -3  12  12     3016.17     2939.55    168.75 o 
  -2  12  12      170.10      170.93     27.75 o 
  -1  12  12     4147.46     4080.59    135.06 o 
   0  12  12       67.04       69.56     18.13 o 
   1  12  12     2159.99     2174.07    120.00 o 
   2  12  12        0.56       15.76     15.26 o 
   3  12  12     1216.79     1187.81     62.23 o 
   4  12  12        0.33        1.29     12.19 o 
  -3  13  12      457.39      484.46     51.82 o 
  -2  13  12     1737.08     1712.60     75.01 o 
  -1  13  12      735.95      784.61     61.93 o 
   0  13  12     1064.43     1059.39     57.97 o 
   1  13  12        4.67       11.79     11.99 o 
   2  13  12     1474.45     1412.55     81.75 o 
   3  13  12        4.32       25.47     15.56 o 
  -2  14  12      798.30      705.83     68.97 o 
  -1  14  12     3849.14     4216.84    156.86 o 
   0  14  12      453.80      479.90     63.02 o 
   1  14  12     2274.79     2176.55    133.58 o 
  -7   0  13     2104.21     2759.50    192.63 o 
  -5   0  13     1582.88     1487.66    163.01 o 
  -3   0  13     3511.49     3225.53    236.63 o 
  -1   0  13     4366.75     4272.83    566.51 o 
   1   0  13     2113.97     2196.96    144.48 o 
   3   0  13     1566.02     1605.08    140.51 o 
   5   0  13     5997.65     6348.70    359.01 o 
   7   0  13     4351.39     4899.19    178.07 o 
  -8   1  13      586.65      146.56    135.26 o 
  -7   1  13       25.47       27.84     19.42 o 
  -6   1  13      734.97      853.67     49.64 o 
  -5   1  13      764.19      761.62     66.29 o 
  -4   1  13     3076.91     2933.31    162.61 o 
  -3   1  13     2356.41     2031.08    131.10 o 
  -2   1  13    10031.39    10311.17    325.32 o 
  -1   1  13     1014.39     1163.14     74.12 o 
   0   1  13     4466.15     4392.53    345.73 o 
   1   1  13      533.17      479.31     38.25 o 
   2   1  13      572.85      624.97     53.21 o 
   3   1  13       33.20       22.10     16.65 o 
   4   1  13      240.04      317.09     56.68 o 
   5   1  13       99.71       73.13     20.12 o 
   6   1  13     1323.94     1421.77    105.83 o 
   7   1  13       18.48       26.16     29.13 o 
  -8   2  13      745.65       74.02    130.60 o 
  -7   2  13      383.82      490.31     55.49 o 
  -6   2  13     3321.88     3334.13    131.89 o 
  -5   2  13      329.26      285.78     40.03 o 
  -4   2  13     1722.62     1737.37    100.28 o 
  -3   2  13      641.52      606.54     71.84 o 
  -2   2  13     3529.74     3525.68    157.75 o 
  -1   2  13     3866.83     3894.79    185.20 o 
   0   2  13      653.48      549.17     50.34 o 
   1   2  13     4929.58     5124.42    196.99 o 
   2   2  13      288.61      299.45     37.46 o 
   3   2  13     4866.66     4940.11    293.61 o 
   4   2  13     2072.58     2150.98    116.43 o 
   5   2  13      638.89      716.13     56.28 o 
   6   2  13     3150.76     3181.14    147.35 o 
   7   2  13      367.53      333.15     47.27 o 
  -7   3  13     2115.77     2415.06    120.50 o 
  -6   3  13      155.40      145.37     27.35 o 
  -5   3  13     2234.46     2380.77    115.94 o 
  -4   3  13      341.44      313.72     53.41 o 
  -3   3  13     3815.92     3832.96    184.21 o 
  -2   3  13       30.52       59.06     24.28 o 
  -1   3  13      992.60     1012.32     79.17 o 
   0   3  13     1225.93     1217.14     65.60 o 
   1   3  13     3373.75     3375.45    160.53 o 
   2   3  13      194.03      179.26     28.04 o 
   3   3  13     3356.98     3128.62    164.89 o 
   4   3  13      689.54      640.63     62.23 o 
   5   3  13     1717.40     1808.92     88.89 o 
   6   3  13     1190.64     1276.00    154.98 o 
   7   3  13      822.60      816.32     69.26 o 
  -7   4  13        2.89       -6.94     16.25 o 
  -6   4  13     2037.81     2018.59     97.21 o 
  -5   4  13      347.35      370.90     46.57 o 
  -4   4  13     2518.48     2314.18    142.20 o 
  -3   4  13       42.17       28.84     50.34 o 
  -2   4  13     4339.90     4562.87    225.43 o 
  -1   4  13      211.72      191.94     33.29 o 
   0   4  13     5507.02     5306.85    159.04 o 
   1   4  13     1508.72     1372.42     92.45 o 
   2   4  13     7751.51     7588.23    195.31 o 
   3   4  13      612.84      586.42     50.93 o 
   4   4  13     3520.82     3645.28    130.90 o 
   5   4  13      275.44      354.65     45.28 o 
   6   4  13     2315.72     2475.21    137.04 o 
   7   4  13      606.98      537.77     54.50 o 
  -7   5  13     3241.01     3756.86    113.36 o 
  -6   5  13      564.24      643.80     52.52 o 
  -5   5  13     1267.37     1331.89     83.24 o 
  -4   5  13       81.88       58.27     23.68 o 
  -3   5  13      575.87      583.95     71.25 o 
  -2   5  13      426.42      420.94     43.01 o 
  -1   5  13      150.85      194.42     34.88 o 
   0   5  13      626.34      599.50     51.13 o 
   1   5  13     5574.22     5817.37    296.58 o 
   2   5  13      757.46      786.39     59.65 o 
   3   5  13     4410.43     4757.98    172.82 o 
   4   5  13      856.46      913.62     73.03 o 
   5   5  13     3911.35     4022.32    150.02 o 
   6   5  13      405.09      428.67     55.79 o 
   7   5  13     1613.65     1589.13     88.29 o 
  -7   6  13      153.18      192.53     30.32 o 
  -6   6  13     1328.44     1406.31     74.81 o 
  -5   6  13     1333.55     1386.09     83.04 o 
  -4   6  13     1409.56     1420.18     89.58 o 
  -3   6  13     1303.47     1419.09    109.20 o 
  -2   6  13     1138.99     1196.23     81.55 o 
  -1   6  13     2099.97     2241.85    127.53 o 
   0   6  13     1647.51     1695.06     97.31 o 
   1   6  13     1477.65     1482.01     94.43 o 
   2   6  13     2476.44     2442.31    119.60 o 
   3   6  13     3569.77     3784.80    130.90 o 
   4   6  13     1087.91     1180.18     81.45 o 
   5   6  13     1949.92     2082.31    102.56 o 
   6   6  13     2289.86     2442.90    198.98 o 
  -6   7  13     2244.07     2384.44    112.67 o 
  -5   7  13      348.01      337.90     40.33 o 
  -4   7  13      672.98      683.24     59.45 o 
  -3   7  13      342.60      312.73     51.73 o 
  -2   7  13      535.60      579.59     55.89 o 
  -1   7  13      321.40      374.76     38.45 o 
   0   7  13      846.96      850.01     83.73 o 
   1   7  13      515.33      450.37     74.22 o 
   2   7  13     3243.05     3243.07    175.99 o 
   3   7  13     1220.16     1230.12     70.95 o 
   4   7  13     3781.16     3803.83    143.88 o 
   5   7  13      111.42       98.20     24.97 o 
   6   7  13     2081.56     2057.14    108.01 o 
  -6   8  13      710.43      749.33     45.58 o 
  -5   8  13     2962.35     3368.32    149.63 o 
  -4   8  13      264.43      350.68    102.36 o 
  -3   8  13     2623.97     2573.01    145.17 o 
  -2   8  13      158.80      147.55     30.12 o 
  -1   8  13     1616.48     1796.73    141.90 o 
   0   8  13      450.20      485.35     51.73 o 
   1   8  13     2795.85     2642.18    149.33 o 
   2   8  13      960.71      908.17     69.26 o 
   3   8  13     3839.00     4014.79    131.89 o 
   4   8  13       30.69       22.39     17.74 o 
   5   8  13     3979.77     4117.95    165.78 o 
   6   8  13      473.16      475.04     47.46 o 
  -6   9  13     2356.27     2243.23    124.76 o 
  -5   9  13       73.94       62.43     43.30 o 
  -4   9  13     2834.83     3203.43    150.22 o 
  -3   9  13      873.79      910.65     82.35 o 
  -2   9  13     3269.12     3468.80    134.27 o 
  -1   9  13      201.84      182.63     26.95 o 
   0   9  13     1515.23     1627.58    102.66 o 
   1   9  13       49.70       45.38     24.08 o 
   2   9  13     1804.77     1760.46     92.65 o 
   3   9  13      110.74      112.47     23.78 o 
   4   9  13     1171.79     1085.75     81.65 o 
   5   9  13       90.69       64.11     16.05 o 
  -5  10  13     2048.32     2007.20     87.89 o 
  -4  10  13       90.10      118.81     28.14 o 
  -3  10  13     3275.12     3478.01    207.50 o 
  -2  10  13      837.15      947.02     65.70 o 
  -1  10  13      519.01      531.23     42.21 o 
   0  10  13     2026.08     2064.67     98.00 o 
   1  10  13      110.40       87.00     27.35 o 
   2  10  13     1809.41     1699.92    107.22 o 
   3  10  13     1161.89     1111.21     73.53 o 
   4  10  13      692.85      770.04     63.32 o 
   5  10  13     1730.85     1706.26    117.62 o 
  -4  11  13      240.93      247.53     26.66 o 
  -3  11  13     4459.37     4075.64    144.48 o 
  -2  11  13      812.09      768.55     54.70 o 
  -1  11  13     3621.53     3799.37    108.41 o 
   0  11  13      829.99      859.52     97.31 o 
   1  11  13     2086.12     2388.70    124.26 o 
   2  11  13      123.58      128.22     29.53 o 
   3  11  13       32.40       41.42     11.49 o 
   4  11  13      599.46      640.23     41.82 o 
  -3  12  13      291.78      308.87     36.27 o 
  -2  12  13     2194.63     2116.40     82.35 o 
  -1  12  13      331.01      281.82     37.06 o 
   0  12  13     2396.41     2718.38    118.02 o 
   1  12  13        9.73       17.84     14.37 o 
   2  12  13     1450.27     1364.79     65.20 o 
   3  12  13       18.67       15.95     18.73 o 
  -2  13  13      787.66      742.49     69.86 o 
  -1  13  13     2243.98     2322.31     94.14 o 
   0  13  13      316.41      386.75     56.68 o 
   1  13  13     1461.99     1240.03     98.99 o 
  -6   0  14     4575.96     4244.59    227.71 o 
  -4   0  14     3159.83     3073.23    232.27 o 
  -2   0  14     3384.14     3605.74    378.93 o 
   0   0  14     2563.61     2292.88    207.40 o 
   2   0  14     2753.91     2687.96    159.64 o 
   4   0  14     4535.22     4847.36    303.52 o 
   6   0  14     1824.10     1809.11    156.37 o 
  -6   1  14       92.94       77.99     21.90 o 
  -5   1  14      594.30      633.10     68.57 o 
  -4   1  14      492.93      383.88     45.98 o 
  -3   1  14     4745.27     4794.25    207.89 o 
  -2   1  14     1277.16     1263.42     89.18 o 
  -1   1  14     8637.72     9944.53    419.85 o 
   0   1  14     3344.59     3157.06    211.96 o 
   1   1  14     8112.47     9042.60    325.61 o 
   2   1  14       25.85       16.85     15.06 o 
   3   1  14      383.94      421.93     51.63 o 
   4   1  14      750.93      625.47     60.84 o 
   5   1  14      568.39      621.50     50.04 o 
   6   1  14       13.51       -0.50     21.40 o 
  -6   2  14      809.31      814.14     57.67 o 
  -5   2  14     3929.65     3764.09    173.11 o 
  -4   2  14       29.99       27.35     23.98 o 
  -3   2  14     2024.64     1960.72    128.62 o 
  -2   2  14     1215.89     1041.25     76.50 o 
  -1   2  14     1379.15     1321.88     78.08 o 
   0   2  14     2025.54     2096.18     87.70 o 
   1   2  14      402.17      443.73     50.54 o 
   2   2  14     5173.20     5387.61    260.41 o 
   3   2  14      991.23     1079.21     69.46 o 
   4   2  14     3075.54     2973.54    132.78 o 
   5   2  14      240.30      238.81     35.38 o 
   6   2  14      626.23      638.35     62.53 o 
  -6   3  14     1322.06     1370.44     77.79 o 
  -5   3  14      144.24      185.30     39.83 o 
  -4   3  14     2996.08     3131.99    162.01 o 
  -3   3  14       60.22       71.25     28.04 o 
  -2   3  14     1885.50     1919.21    103.45 o 
  -1   3  14      264.84      228.21     44.59 o 
   0   3  14     2167.04     2218.07    100.68 o 
   1   3  14      215.27      187.28     41.52 o 
   2   3  14     3644.76     3615.55    140.71 o 
   3   3  14      709.20      710.68     55.69 o 
   4   3  14     3413.35     3394.48    140.71 o 
   5   3  14      489.09      437.49     99.59 o 
   6   3  14     1659.59     1764.92    102.46 o 
  -6   4  14       26.01       33.00     10.60 o 
  -5   4  14     1259.09     1184.54     92.45 o 
  -4   4  14      689.43      722.38     75.81 o 
  -3   4  14     1771.19     1600.03    114.45 o 
  -2   4  14      607.06      616.94     57.87 o 
  -1   4  14     3644.97     3421.43    174.10 o 
   0   4  14       11.65       12.98     19.03 o 
   1   4  14     5026.23     5296.84    345.33 o 
   2   4  14      757.36      787.18     67.38 o 
   3   4  14     2700.73     2763.07    126.44 o 
   4   4  14      322.61      269.53     46.77 o 
   5   4  14     3945.08     4343.68    146.66 o 
   6   4  14       13.66       11.40     15.56 o 
  -6   5  14     3767.41     4296.61    157.85 o 
  -5   5  14      939.60      982.49     65.10 o 
  -4   5  14     2640.85     2524.95    140.51 o 
  -3   5  14      345.98      355.54     54.20 o 
  -2   5  14      410.77      456.71     49.74 o 
  -1   5  14       11.64       11.89     28.93 o 
   0   5  14      217.82      314.62     41.52 o 
   1   5  14      297.86      273.10     49.25 o 
   2   5  14     2863.41     2823.02    153.39 o 
   3   5  14      386.56      380.21     46.18 o 
   4   5  14     4611.34     4661.17    217.70 o 
   5   5  14     1261.25     1341.70     75.81 o 
   6   5  14     2961.64     3071.14    128.22 o 
  -6   6  14      262.77      283.90     35.47 o 
  -5   6  14      717.47      675.71     64.71 o 
  -4   6  14      308.33      317.59     48.46 o 
  -3   6  14     1954.55     1932.98    122.77 o 
  -2   6  14     2761.57     2909.43    151.81 o 
  -1   6  14     1325.54     1375.39    105.93 o 
   0   6  14     1671.29     1954.88    123.37 o 
   1   6  14     1428.22     1512.63    122.18 o 
   2   6  14     1797.76     1627.18     92.85 o 
   3   6  14      848.15      820.38     64.51 o 
   4   6  14     2792.90     2879.01    130.21 o 
   5   6  14     1735.62     1851.43     87.50 o 
   6   6  14     1134.48     1209.31    103.65 o 
  -6   7  14     1078.07     1077.92     65.80 o 
  -5   7  14     3156.10     3442.84    142.69 o 
  -4   7  14      837.99      892.52     77.79 o 
  -3   7  14     2635.97     2905.86    147.75 o 
  -2   7  14      241.63      227.22     34.48 o 
  -1   7  14      344.65      391.41     56.98 o 
   0   7  14      238.51      253.67     36.27 o 
   1   7  14      764.99      902.62     84.23 o 
   2   7  14      937.08      858.93     74.52 o 
   3   7  14     2460.03     2596.00    111.58 o 
   4   7  14      483.14      458.20     43.90 o 
   5   7  14     3492.16     3621.70    115.44 o 
  -5   8  14      208.36      212.75     59.06 o 
  -4   8  14     1452.87     1536.32     96.91 o 
  -3   8  14     1338.03     1350.02    175.29 o 
  -2   8  14     3204.47     3398.64    128.42 o 
  -1   8  14        2.37       -2.58     14.27 o 
   0   8  14     1541.56     1590.22     86.90 o 
   1   8  14      318.81      291.43     47.96 o 
   2   8  14     2352.47     2195.08    156.27 o 
   3   8  14      740.67      730.11     54.90 o 
   4   8  14     1417.18     1443.86    204.72 o 
   5   8  14      101.12       91.07     30.12 o 
  -5   9  14     2222.41     2443.40    321.85 o 
  -4   9  14      172.18      211.76     33.59 o 
  -3   9  14     2647.74     3136.84    213.25 o 
  -2   9  14      103.08       97.31     21.50 o 
  -1   9  14     2995.43     3085.91    145.86 o 
   0   9  14      678.58      699.98     68.27 o 
   1   9  14     2036.86     2174.56    121.78 o 
   2   9  14      179.07      151.11     37.75 o 
   3   9  14     1419.28     1427.91     71.64 o 
   4   9  14       45.34       35.87     15.46 o 
  -4  10  14     2163.25     2054.66    145.17 o 
  -3  10  14      350.02      316.80     40.03 o 
  -2  10  14     1775.19     2051.10     86.71 o 
  -1  10  14      990.82      933.54     93.25 o 
   0  10  14      434.05      435.90     50.44 o 
   1  10  14      898.50      878.05     71.45 o 
   2  10  14      171.47      165.68     31.02 o 
   3  10  14     1325.73     1306.72     61.14 o 
  -3  11  14      603.69      649.64     50.34 o 
  -2  11  14     3658.64     3851.29    109.20 o 
  -1  11  14      581.24      510.52     72.24 o 
   0  11  14     3913.77     3624.37    138.23 o 
   1  11  14      190.87      150.52     28.24 o 
   2  11  14     2503.23     2579.95    108.41 o 
   3  11  14       39.13       41.82     14.86 o 
  -1  12  14      783.95      859.12     79.57 o 
   0  12  14      142.99      142.20     34.68 o 
   1  12  14     2062.59     1948.34    121.98 o 
  -5   0  15     3137.48     3338.00    205.52 o 
  -3   0  15     3737.81     3179.25    229.89 o 
  -1   0  15     1445.89     1386.39    154.29 o 
   1   0  15      522.25      581.17    101.97 o 
   3   0  15     2844.82     3022.89    223.65 o 
   5   0  15     3645.36     3931.26    265.66 o 
  -6   1  15      829.97      765.68     55.09 o 
  -5   1  15       97.73       93.34     30.12 o 
  -4   1  15      705.86      626.75     68.77 o 
  -3   1  15     1133.06     1038.97     89.88 o 
  -2   1  15     2145.68     2302.49    121.59 o 
  -1   1  15      982.10      963.86     98.30 o 
   0   1  15     6774.33     6824.93    253.67 o 
   1   1  15      705.41      722.28     56.88 o 
   2   1  15     4388.21     4919.40    192.14 o 
   3   1  15     1372.11     1449.31     76.70 o 
   4   1  15     2025.93     1810.40     96.32 o 
   5   1  15      118.32       95.33     17.04 o 
   6   1  15     1177.20     1202.97    107.02 o 
  -6   2  15      717.09      624.18     48.55 o 
  -5   2  15      688.91      749.83     55.49 o 
  -4   2  15     2490.18     2509.79    136.75 o 
  -3   2  15      281.57      294.70     47.46 o 
  -2   2  15     2550.99     2322.21    160.63 o 
  -1   2  15      246.93      219.69     44.79 o 
   0   2  15      831.15      792.14     80.76 o 
   1   2  15     1133.89     1333.77    105.73 o 
   2   2  15     1526.83     1680.10     83.34 o 
   3   2  15     2063.15     2261.47     97.90 o 
   4   2  15      298.04      250.60     42.21 o 
   5   2  15     2549.44     2727.99    106.62 o 
   6   2  15      163.11      213.34     43.90 o 
  -5   3  15     2482.17     2549.92    125.85 o 
  -4   3  15      163.31      172.22     44.59 o 
  -3   3  15     3527.70     3329.58    265.76 o 
  -2   3  15       23.65        4.26     16.75 o 
  -1   3  15     1745.27     1885.71    124.36 o 
   0   3  15      372.36      331.66     52.62 o 
   1   3  15     3005.49     2970.86    159.74 o 
   2   3  15      293.37      275.67     38.84 o 
   3   3  15     2910.19     2940.34    124.56 o 
   4   3  15      455.89      450.87     55.39 o 
   5   3  15     1644.38     1676.83     85.62 o 
   6   3  15       73.49       48.95     18.73 o 
  -5   4  15       52.46       59.95     20.91 o 
  -4   4  15      403.04      439.87     55.09 o 
  -3   4  15      498.61      390.82     54.60 o 
  -2   4  15     2185.13     2165.94    104.54 o 
  -1   4  15      447.43      551.74     65.90 o 
   0   4  15     2233.19     2241.85    134.27 o 
   1   4  15       17.37       -0.50     18.23 o 
   2   4  15     3677.31     3460.48    136.25 o 
   3   4  15      562.46      492.88     48.75 o 
   4   4  15     2317.89     2291.79    124.46 o 
   5   4  15      279.27      346.62     43.40 o 
  -5   5  15     3674.51     3894.60    247.53 o 
  -4   5  15      454.08      467.22    107.12 o 
  -3   5  15     2888.56     3001.38    192.34 o 
  -2   5  15      492.97      453.84     46.37 o 
  -1   5  15     1229.67     1194.65     95.52 o 
   0   5  15       98.39      106.52     31.61 o 
   1   5  15      485.62      411.23     56.58 o 
   2   5  15       49.53       30.22     22.59 o 
   3   5  15     1178.83     1225.86     74.12 o 
   4   5  15      628.83      625.76    124.16 o 
   5   5  15     2261.50     2289.21    105.63 o 
  -5   6  15       26.01       18.43     13.28 o 
  -4   6  15      359.39      316.10     43.70 o 
  -3   6  15      241.51      283.40     42.21 o 
  -2   6  15     1028.03      936.61     64.61 o 
  -1   6  15     1006.36     1077.72     88.09 o 
   0   6  15     1800.69     1685.65    110.19 o 
   1   6  15      948.67      963.86     93.15 o 
   2   6  15     1027.37     1017.37     84.72 o 
   3   6  15     1572.12     1563.37     80.26 o 
   4   6  15      561.54      595.24     56.58 o 
   5   6  15      790.71      658.07     74.12 o 
  -5   7  15      237.64      251.49     49.64 o 
  -4   7  15     4285.06     4790.28    676.30 o 
  -3   7  15      673.66      723.57     65.50 o 
  -2   7  15     1651.01     1761.25     85.52 o 
  -1   7  15      541.07      554.02     60.74 o 
   0   7  15      665.02      741.90     93.74 o 
   1   7  15      460.36      444.43     55.09 o 
   2   7  15      489.07      486.54     56.38 o 
   3   7  15      302.13      308.67     33.29 o 
   4   7  15     1042.35     1075.24     71.15 o 
  -4   8  15      362.38      365.05     40.13 o 
  -3   8  15     1613.44     1637.09    195.71 o 
  -2   8  15      690.54      714.45     50.44 o 
  -1   8  15     2494.23     2916.46    134.27 o 
   0   8  15      485.92      493.67     54.80 o 
   1   8  15     2801.19     2542.00    314.62 o 
   2   8  15      221.93      245.55     42.31 o 
   3   8  15      643.57      562.25     41.22 o 
   4   8  15      579.01      498.43     62.82 o 
  -3   9  15       34.93       31.81     30.32 o 
  -2   9  15     2789.58     2885.25    146.36 o 
  -1   9  15      293.95      263.39     36.86 o 
   0   9  15     2921.73     2859.39    125.35 o 
   1   9  15     1048.10     1029.86     73.13 o 
   2   9  15     2112.91     2045.65    108.70 o 
   3   9  15       40.44       84.82     28.74 o 
  -2  10  15      673.21      716.13     71.35 o 
  -1  10  15     2243.30     2551.51    103.06 o 
   0  10  15      470.59      433.03     43.40 o 
   1  10  15      568.58      528.75     47.17 o 
   2  10  15      475.25      422.63     57.97 o 
  -4   0  16     2718.01     2618.59    175.89 o 
  -2   0  16     4402.10     4120.52    248.22 o 
   0   0  16      456.93      443.24     78.68 o 
   2   0  16     3179.35     3145.66    152.01 o 
   4   0  16     2026.03     2169.71    126.84 o 
  -5   1  16     1499.46     1360.43     76.30 o 
  -4   1  16      292.53      193.82     32.01 o 
  -3   1  16      736.57      664.61     65.30 o 
  -2   1  16      339.79      365.85     50.83 o 
  -1   1  16     1949.92     1942.59     96.81 o 
   0   1  16      234.97      252.39     34.19 o 
   1   1  16     3583.21     3227.81    318.88 o 
   2   1  16      745.97      731.39     72.63 o 
   3   1  16     5088.23     5238.77    167.76 o 
   4   1  16     1358.39     1358.45     72.54 o 
  -5   2  16      293.87      208.59     29.43 o 
  -4   2  16     1084.53      972.48     73.43 o 
  -3   2  16     1075.25     1113.69     84.03 o 
  -2   2  16      438.47      413.31     52.82 o 
  -1   2  16     2195.64     2310.52    227.91 o 
   0   2  16      232.17      260.51     43.20 o 
   1   2  16     2580.50     2343.61    132.39 o 
   2   2  16      127.95      111.58     24.77 o 
   3   2  16     1014.83     1117.95     84.53 o 
   4   2  16     2200.83     2195.27     91.16 o 
   5   2  16       99.58      107.42     30.02 o 
  -5   3  16      757.44      765.18     54.40 o 
  -4   3  16     1951.18     2109.86    112.37 o 
  -3   3  16      279.12      297.97     42.91 o 
  -2   3  16     2739.85     2913.39    389.43 o 
  -1   3  16       43.92       54.60     49.64 o 
   0   3  16     1963.59     1972.42    217.61 o 
   1   3  16      651.72      638.84     88.79 o 
   2   3  16     1516.79     1658.10     86.01 o 
   3   3  16      193.17      210.77     36.76 o 
   4   3  16     2472.85     2469.96     99.19 o 
  -4   4  16      148.15      147.65     28.04 o 
  -3   4  16     1088.23      995.77    149.73 o 
  -2   4  16      443.57      434.52     51.43 o 
  -1   4  16     1119.21     1114.19    182.03 o 
   0   4  16      336.56      356.33     49.55 o 
   1   4  16     2487.21     2326.97    237.52 o 
   2   4  16      223.73      221.17     36.86 o 
   3   4  16     1886.01     2036.13     87.40 o 
   4   4  16      140.61      177.57     29.93 o 
  -4   5  16     3447.33     3685.71    134.67 o 
  -3   5  16      863.25      861.11     67.08 o 
  -2   5  16     3756.76     3714.74    152.30 o 
  -1   5  16      964.87     1041.25     80.36 o 
   0   5  16     1412.31     1440.99     94.93 o 
   1   5  16       64.49       28.44     18.63 o 
   2   5  16      681.62      707.32    122.48 o 
   3   5  16        9.41        0.89     12.58 o 
   4   5  16      690.72      684.92     53.21 o 
  -4   6  16       13.27       22.69     28.44 o 
  -3   6  16      696.55      709.89     97.90 o 
  -2   6  16      335.61      329.08     41.92 o 
  -1   6  16     1024.88     1063.25    154.09 o 
   0   6  16      382.43      425.00     48.85 o 
   1   6  16      958.48      887.27     71.84 o 
   2   6  16     1400.33     1221.30     81.35 o 
   3   6  16      974.98      957.52     51.63 o 
  -3   7  16     3395.74     3545.00    233.46 o 
  -2   7  16      446.95      449.88     52.42 o 
  -1   7  16     2184.11     2416.15    252.49 o 
   0   7  16     1289.80     1380.05     82.94 o 
   1   7  16     1770.62     1614.90     92.65 o 
   2   7  16      438.14      425.40     44.59 o 
   3   7  16      400.98      347.81     53.61 o 
  -2   8  16     1021.75      964.76     82.94 o 
  -1   8  16      467.12      391.81     39.64 o 
   0   8  16     2121.87     2166.44     97.41 o 
   1   8  16      411.39      414.40     42.31 o 
   2   8  16     1288.10     1211.20     68.27 o 
   0   9  16      308.77      263.88     43.40 o 
  -3   0  17     1738.01     1610.83    124.36 o 
  -1   0  17     1897.91     1724.49    135.46 o 
   1   0  17     3533.94     3542.03    204.33 o 
   3   0  17      692.85      747.55     84.23 o 
  -4   1  17     1944.68     1810.40    175.29 o 
  -3   1  17      129.43       67.48     18.93 o 
  -2   1  17     1304.97     1315.74     82.64 o 
  -1   1  17       58.69       26.06     14.86 o 
   0   1  17      909.17      902.23     99.98 o 
   1   1  17      395.71      362.18     44.00 o 
   2   1  17     2986.83     2947.58    207.40 o 
   3   1  17     1091.96     1108.44     72.54 o 
  -4   2  17       62.69       48.16     12.68 o 
  -3   2  17     1624.99     1496.98    108.41 o 
  -2   2  17      483.97      443.43     47.07 o 
  -1   2  17      781.50      647.27     56.78 o 
   0   2  17     1708.65     1633.92     90.57 o 
   1   2  17       20.74       27.15     16.45 o 
   2   2  17     2674.29     2648.42    119.11 o 
   3   2  17      231.72      200.66     46.67 o 
  -3   3  17     2101.29     1655.92    137.74 o 
  -2   3  17      410.11      369.61     42.31 o 
  -1   3  17     2286.49     2208.35     86.71 o 
   0   3  17      394.89      340.68     33.69 o 
   1   3  17     2698.81     2769.61    178.46 o 
   2   3  17       86.78       85.62     21.30 o 
   3   3  17     2476.77     2272.96    100.78 o 
  -3   4  17      308.12      237.03     31.41 o 
  -2   4  17      489.98      443.24     66.29 o 
  -1   4  17       16.21       13.38     10.70 o 
   0   4  17      431.32      465.14     37.95 o 
   1   4  17      379.66      339.29     41.72 o 
   2   4  17     1702.83     1858.86    130.80 o 
   3   4  17      355.24      334.63     36.17 o 
  -2   5  17      852.18      894.99     81.85 o 
  -1   5  17     4018.75     4061.17    135.66 o 
   0   5  17     1100.96      975.95     64.90 o 
   1   5  17     2375.62     2374.63    104.74 o 
   2   5  17      222.82      228.90     33.20 o 
  -1   6  17       37.51       27.15     16.25 o 
   0   6  17      664.09      744.67     79.27 o 
   1   6  17      455.13      411.53     58.56 o 
                                                 
